# Supplementary material for: Ddx20, an Olig2 binding factor, governs the survival of neural and oligodendrocyte progenitor cells via proper Mdm2 splicing and p53 suppression
Source: Cell Death Differ. 2022 Jan 1;29(5):1028–41. doi: 10.1038/s41418-021-00915-8 (PMC9090832; doi:10.1038/s41418-021-00915-8)
Supplement: Supplementary file 2 — Supplementary Tables [file 41418_2021_915_MOESM2_ESM.xlsx]

## Sheet: Table S1
	Table S1: Primers and Molpholino list
	・RT-PCR and RT-qPCR primers for gene expression
	Primer name	Sequence Forward (5' to 3')	Sequence Riverse (5' to 3')
	Cdkn1a	CGAGAACGGTGGAACTTTGAC	CCAGGGCTCAGGTAGACCTT
	Ccng1	ACAACTGACTCTCAGAAACTGC	CATTATCATGGGCCGACTCAAT
	Eda2r	CACACTGCATAGTCTGCCCTC	GCCTTCTGGACCCGATTGA
	Aen	CAGCCTGAATACCAAGGATGTG	GGGGACAGACTTTTTGCTGC
	p53	GTCACAGCACATGACGGAGG	TCTTCCAGATGCTCGGGATAC
	Ddx20	AGGCATAAAGAAGGCGCTAAC	GGGTTCTGACTGTACTCGGTAAG
	Mdm2 E2-E4	GATCACCGCGCTTCTCCTGC	CGCTCCAACGGACTTTAACA
	Mdm2 E3 ex	GGCCTCCAGGTTAGACCAA	CGCTCCAACGGACTTTAACA
	Mdm2 E12	CTTCGTGAGAACTGGCTTCC	CTGTCAGCTTTTTGCCATCA
	Smn1	TGCTCTAAAGAACGGTGACATTT	TTTCAAGGGAGTTGTGGCATT
	Gemin2	TTGATGCCACGGTTGTTACCT	TGCTTCGATCTGCACTCTCCT
	Gemin4	GGAGATGACTATTCTGCATGGG	GCCACCGAGTATCAGTGTCAG
	Gemin5	CCGTCCCCCAACTGGTACT	GAGGTTGTATTGTCCAGGGTG
	Gemin6	GCCAACATTGTCCTCGTAAACT	TGTGGTCCCCTTCACTTATGG
	Gemin7	GCCTCTGATGGACGTAGGAC	ATGTCACTACATCGAAGCAAGG
	U1 snRNA	GATACCATGATCACGAAGGTGGT	CACAAATTATGCAGTCGAGTTTC
	U2 snRNA	TTTGGCTAAGATCAAGTGTAGTATCTGTT	AATCCATTTAATATATTGTCCTCGGATAG
	U4 snRNA	GCGCGATTATTGCTAATTGAA	AAAAATTGCCAATGCCGACT
	U5 snRNA	GGTTTCTCTTCAGATCGTATAAAT	CTCAAAAAATTGGTTTAAGACTCAG
	U6 snRNA	GCTTCGGCAGCACATATACTAAAA	ACGAATTTGCGTGTCATCCT
	U11 snRNA	GTGCGGAATCGACATCAAG	GGACCAACGATCACCAG
	U12 snRNA	AATAACGATTCGGGGTGACG	GCAACCTATACCCGCTCAAA
	U4atac snRNA	TTTCTTGGGGTTGCGCTACTGT	AAAGCAGAGCTCTAACCGATGCAG
	U6atac snRNA	AGGTTAGCACTCCCCTTGACAA	TGGCAATGCCTTAACCGTATG
	5s rRNA	CGGCCATACCACCCTGAAC	GCGGTCTCCCATCCAAGTAC
	Actb	GGCTGTATTCCCCTCCATCG	CCAGTTGGTAACAATGCCATGT
	Gapdh	AGGTCGGTGTGAACGGATTTG	TGTAGACCATGTAGTTGAGGTCA
	・RT-PCR primers for genotyping
	Primer name	Sequence Forward (5' to 3')	Sequence Riverse (5' to 3')
	Ddx20-flox	TAAGGCGCGCAGTTGAATTT	AGATTTACTGATGCCACCAG
	p53 KO	TGCTCGACGTTGTCACTGAAGC	ACACCCAACACCATACCATGT
	p53 WT	GTTATGCATCCATACAGTACA	ACACCCAACACCATACCATGT
	Olig2-CreER KI	TCGAGAGCTTAGATCATCC	AGCATTGCTGTCACTTGGT
	Olig2-CreER WT	TCGAGAGCTTAGATCATCC	CACCGCCGCCCAGTTTGTCC
	Z/EG	CTCAAACTGGCAGATGCACGGT	CGTTGCACCACAGATGAAACGC
	Nestin-Cre	GCTGATGATCCGAATAACTA	ACTACGCATACTTTTTGACA
	Cnp-iCre KI	GAACTCGGCCAGAGACTAGGGTGT	CAGGAAGGCCAGGTTCCTGATGTC
	Cnp-iCre WT	GAACTCGGCCAGAGACTAGGGTGT	CCGCGCAGGATGAATAGCGTCTTGCACTCG
	・Antisense molpholino nucleotide
	Gene name	Sequence (5' to 3')
	Control	CCTCTTACCTCAGTTACAATTTATA
	Mdm2	GAGGCAGAAATACCAACCAG

## Sheet: Table S2
	Table S2: Data quality summary of RNA sequencing
	Sample	Total reads	Pair.gapless.bed	Mappable (%)	Junction reads
	E14.5_Ddx20fl/fl_#1	122912144	58642489	95.42	21068406
	E14.5_Ddx20fl/fl_#2	104329512	49470120	94.83	17722802
	E14.5_Nes-Cre; Ddx20fl/fl_#1	124123750	59238092	97	21149999
	E14.5_Nes-Cre; Ddx20fl/fl_#2	111656598	52696372	94.4	19372017

## Sheet: Table S3
Table S3: Transcripts level changes in Nestin-Cre; Ddx20 cKO spinal cords
Up-regulated genes
gene.ids	gene.names	logFC	logCPM	PValue	p.adj
70163	2210415F13Rik	-9.92211	-0.187975	2.74323e-09	3.51103e-06
16181	Il1rn	-8.08858	-1.92311	9.32228e-08	9.76212e-05
13661	Ehf	-7.70267	-2.24973	1.3713e-05	0.00702043
207920	Esrp1	-7.56877	-2.36837	2.30067e-05	0.0106006
12346	Car1	-7.41479	0.459188	5.00665e-09	6.0707e-06
223706	Cyp2d34	-7.05762	-2.7987	0.000131674	0.0354483
56774	Slc6a14	-6.80195	-3.0144	0.000198663	0.0483194
18703	Pigr	-6.63512	-3.13655	0.000476596	0.0831804
66166	S100a14	-6.14892	-0.721354	6.81025e-07	0.000475438
20259	Scin	-6.06742	-3.57836	0.000271607	0.0589115
217071	Gm525	-5.99118	-3.63681	0.000253027	0.0567773
12945	Dmbt1	-5.0769	-2.49632	1.4451e-06	0.000979181
20208	Saa1	-4.86538	-1.87045	7.14079e-05	0.022231
56047	Msln	-4.81194	0.0588872	4.25872e-06	0.0025157
66957	Serpinb11	-4.77396	-2.70143	0.000542339	0.0886129
239853	Gpr128	-4.65728	-2.83172	0.000177181	0.0438912
50528	Tmprss2	-4.61026	-1.23182	3.77847e-05	0.0154455
17063	Muc13	-4.55427	-1.06383	4.06779e-05	0.0161575
99663	Clca6	-4.33246	-1.8883	0.000217132	0.0515699
72040	Cdhr5	-4.12209	-0.929944	0.000136332	0.0361012
110454	Ly6a	-4.10971	0.614748	1.87652e-05	0.0093981
30925	Slamf6	-4.09781	-3.26817	0.000222839	0.0518562
414084	Tnip3	-3.98813	-2.13905	0.000573978	0.0924706
240873	Tnfsf18	-3.92494	-2.73024	4.67703e-06	0.00269373
73472	Spata18	-3.79962	-2.79743	0.000289066	0.0594598
19782	Rmrp	-3.6949	-0.764237	0.000283843	0.0589115
16669	Krt19	-3.69072	1.31029	0.000130346	0.0354483
11752	Anxa8	-3.61503	-2.18097	4.9267e-05	0.0169405
434203	Slc28a1	-3.31812	-3.17708	0.000355615	0.0682721
230718	Nt5c1a	-3.2072	-2.83013	7.13173e-05	0.022231
16691	Krt8	-3.12463	1.49361	0.000215433	0.0515699
64385	Cyp4f14	-3.12041	-2.89905	0.000272621	0.0589115
237320	Aldh8a1	-3.01544	-2.97484	0.000539809	0.0886129
67473	Slc47a1	-2.92888	-2.44277	0.000481724	0.0834432
231507	Plac8	-2.69303	-0.339174	4.56343e-05	0.0169011
245527	Eda2r	-2.25568	2.26013	3.30563e-30	1.26925e-26
13710	Elf3	-1.76427	-1.29485	0.000336336	0.0651136
228413	Prrg4	-1.54068	-0.41269	2.15996e-05	0.0101553
545975	Lass3	-1.51696	-0.766275	0.000164272	0.0425142
66776	Pisd-ps3	-1.20813	8.89292	1.62688e-21	4.16446e-18
20716	Serpina3n	-1.06782	0.0996543	0.000315469	0.0626533
68024	Hist1h2bc	-1.01746	2.15767	2.22558e-08	2.44157e-05
230824	Grhl3	-1.01223	0.542647	0.000283663	0.0589115
21933	Tnfrsf10b	-1.01097	0.506731	0.000437692	0.079398
66748	4933404M02Rik	-1.00902	0.4841	0.000582222	0.0931474
228432	Ano3	-0.968105	0.998397	2.91986e-05	0.0131898
68981	Snrpa1	-0.903665	6.75632	3.15309e-37	1.81602e-33
67880	Dcxr	-0.889393	2.37696	4.13536e-07	0.000317568
230784	Sesn2	-0.863528	3.08716	2.06589e-09	2.79965e-06
333182	Cox6b2	-0.765684	2.48829	2.13808e-05	0.0101553
12450	Ccng1	-0.699926	5.73704	4.46122e-20	1.02778e-16
170942	Erdr1	-0.6869	4.37304	3.12352e-06	0.00194485
12338	Capn6	-0.673803	2.15687	0.000281201	0.0589115
13849	Ephx1	-0.618414	2.73094	7.56108e-05	0.02292
27280	Phlda3	-0.584103	3.44251	4.71761e-05	0.0169011
18802	Plcd4	-0.524151	3.66058	3.14653e-05	0.0139403
17476	Mpeg1	-0.493885	3.50646	8.52574e-05	0.0251815
83762	Otof	-0.481339	5.57837	0.000131	0.0354483
12575	Cdkn1a	-0.419298	4.56426	4.25671e-06	0.0025157
14571	Gpd2	-0.368383	5.80456	4.1848e-05	0.0163406
78303	Hist3h2ba	-0.365939	5.43238	2.79707e-06	0.00178997
231915	Uspl1	-0.364761	6.29898	1.25263e-07	0.00012547
68048	Aen	-0.352415	4.85063	0.000279113	0.0589115
319162	Hist3h2a	-0.339568	5.57052	5.9537e-05	0.0201708
Down-regulated genes
gene.ids	gene.names	logFC	logCPM	PValue	p.adj
21677	Tead2	0.332547	5.38728	0.000517868	0.086454
12824	Col2a1	0.345322	6.24765	0.000166223	0.0425142
12140	Fabp7	0.346922	10.083	7.99203e-06	0.00428187
68209	Rnaseh2c	0.349426	4.95951	7.5053e-05	0.02292
74199	Vit	0.367998	4.68111	0.000260806	0.0577736
19249	Ptpn13	0.374484	5.42271	7.48797e-06	0.00412663
20682	Sox9	0.375446	4.06701	0.00032613	0.0642169
68738	Acss1	0.392326	4.2414	6.28519e-05	0.0206855
18012	Neurod1	0.39381	4.71332	0.000132327	0.0354483
12032	Bcan	0.414262	6.462	4.08301e-07	0.000317568
544963	Iqgap2	0.418553	4.00192	0.000113234	0.0326085
64075	Smoc1	0.423564	5.07883	5.48257e-07	0.000394711
15399	Hoxa2	0.432633	4.26362	3.58337e-05	0.0154267
15135	Hbb-y	0.433004	7.04025	3.30754e-07	0.000272139
108897	Aif1l	0.453163	4.21567	4.51146e-05	0.0169011
22418	Wnt5a	0.458643	4.66884	7.52315e-06	0.00412663
12799	Cnp	0.472159	4.34038	8.34386e-06	0.00436877
20679	Sox6	0.49705	4.71333	1.53352e-07	0.000143174
16371	Irx1	0.504738	3.53235	0.000332483	0.064913
108154	Adamts6	0.513261	3.34854	0.000414019	0.077771
53975	Ddx20	0.542321	4.23664	4.77745e-05	0.0169011
17172	Ascl1	0.550257	3.05196	0.000199251	0.0483194
269629	Lhfpl3	0.566014	4.13878	2.50304e-07	0.000213574
26900	Ddx3y	0.645966	5.54239	1.80994e-10	2.77982e-07
53419	Corin	0.66054	2.83027	8.05398e-05	0.0240971
14089	Fap	0.699972	2.02797	0.00056591	0.0918128
80733	Car15	0.716477	1.93606	0.000172788	0.0432685
17703	Msx3	0.766977	2.29174	3.82148e-05	0.0154455
20675	Sox3	0.783524	1.3228	0.000423166	0.0779912
23829	C1ql1	0.911604	1.0788	6.60981e-05	0.0211495
11475	Acta2	1.08828	2.79897	0.000242273	0.0552623
18595	Pdgfra	1.16204	5.92389	7.37093e-34	3.39623e-30
66214	1190002H23Rik	1.18794	2.51457	4.10451e-12	7.27382e-09
14842	Gsx1	1.23794	-0.149679	0.000104367	0.0304356
107526	Gimap4	1.30055	-0.753808	0.00051627	0.086454
11468	Actg2	1.34278	-0.667803	0.000523831	0.0868203
223970	A630055G03Rik	1.37098	-0.735588	0.00012251	0.0348443
667772	Myh15	1.37305	-0.907042	0.000307333	0.0615681
20203	S100b	1.40927	1.02385	1.66839e-09	2.40227e-06
57429	Sult5a1	1.52932	-0.302541	0.000448483	0.0800941
13070	Cyp11a1	1.58386	-1.56101	0.000472215	0.083045
69060	Pnlip	1.6084	-0.216969	5.27844e-07	0.000392273
100041655	Gm10863	1.63117	-1.09103	4.5536e-05	0.0169011
634650	Gbp11	1.63906	-0.320569	2.09595e-05	0.0101553
50913	Olig2	1.64434	3.18643	1.81127e-28	5.96116e-25
20665	Sox10	1.66023	2.86862	1.62729e-23	4.6862e-20
109272	Mybpc1	1.6786	2.22633	7.86944e-11	1.29497e-07
76960	Bcas1	1.73098	3.67592	2.86477e-41	2.19995e-37
225341	Lims2	1.77621	1.52766	7.89549e-16	1.6536e-12
50914	Olig1	1.80219	3.92489	2.81933e-58	3.24758e-54
73303	1700040N02Rik	1.8939	-0.474167	1.55367e-07	0.000143174
20284	Scrg1	1.99115	0.146421	2.09949e-07	0.000186031
140571	Plxnb3	2.025	0.429404	2.05809e-08	2.37072e-05
12797	Cnn1	2.03513	-1.12876	2.76434e-06	0.00178997
71581	9130015A21Rik	2.41787	-2.07161	6.10221e-05	0.0203743
11921	Atoh1	2.61745	0.275601	4.69489e-05	0.0169011
118446	Gjc3	2.63222	-0.147414	5.65599e-13	1.08586e-09
229277	Stoml3	3.54152	-3.09076	0.00014967	0.0391829
229499	Fcrl1	3.95746	-2.82472	0.000418595	0.077771
22139	Ttr	4.25491	-0.0149014	3.79274e-05	0.0154455
574402	Gpr17	4.94749	3.15747	6.74219e-145	1.55327e-140

## Sheet: Table S4
Table S4: Gene ontology terms for siginificantly decreased gene expression groups in Nestin-Cre; Ddx20 cKO spinal cords
GroupID	Category	Term	Description	LogP	Log(q-value)	InTerm_InList	Genes	Symbols
1_Summary	GO Biological Processes	GO:0045165	cell fate commitment	-8.15836	-3.95987	10/288	11921,14842,15399,17172,18012,20679,20682,22418,50913,50914,12032,12140,12824,18595,20675,64075,20665,20203,140571,225341,16371,12799	Atoh1,Gsx1,Hoxa2,Ascl1,Neurod1,Sox6,Sox9,Wnt5a,Olig2,Olig1,Bcan,Fabp7,Col2a1,Pdgfra,Sox3,Smoc1,Sox10,S100b,Plxnb3,Lims2,Irx1,Cnp
1_Member	GO Biological Processes	GO:0045165	cell fate commitment	-8.15836	-3.95987	10/288	11921,14842,15399,17172,18012,20679,20682,22418,50913,50914	Atoh1,Gsx1,Hoxa2,Ascl1,Neurod1,Sox6,Sox9,Wnt5a,Olig2,Olig1
1_Member	GO Biological Processes	GO:0060322	head development	-7.24356	-3.57394	13/703	11921,12032,12140,12824,14842,15399,17172,18012,18595,20675,20682,22418,50913	Atoh1,Bcan,Fabp7,Col2a1,Gsx1,Hoxa2,Ascl1,Neurod1,Pdgfra,Sox3,Sox9,Wnt5a,Olig2
1_Member	GO Biological Processes	GO:0001708	cell fate specification	-6.2828	-3.0843	6/106	11921,17172,20679,20682,22418,50913	Atoh1,Ascl1,Sox6,Sox9,Wnt5a,Olig2
1_Member	GO Biological Processes	GO:0030900	forebrain development	-5.81475	-2.7302	9/397	11921,12032,12140,14842,17172,18012,20675,22418,50913	Atoh1,Bcan,Fabp7,Gsx1,Ascl1,Neurod1,Sox3,Wnt5a,Olig2
1_Member	GO Biological Processes	GO:0007423	sensory organ development	-5.11198	-2.16877	10/618	11921,12824,15399,17172,18012,18595,20675,20682,22418,64075	Atoh1,Col2a1,Hoxa2,Ascl1,Neurod1,Pdgfra,Sox3,Sox9,Wnt5a,Smoc1
1_Member	GO Biological Processes	GO:0007420	brain development	-4.93262	-2.06265	10/648	11921,12032,12140,14842,15399,17172,18012,20675,22418,50913	Atoh1,Bcan,Fabp7,Gsx1,Hoxa2,Ascl1,Neurod1,Sox3,Wnt5a,Olig2
1_Member	GO Biological Processes	GO:0001709	cell fate determination	-3.64857	-1.10329	3/42	11921,15399,17172	Atoh1,Hoxa2,Ascl1
1_Member	GO Biological Processes	GO:0050768	negative regulation of neurogenesis	-3.44926	-0.96511	6/336	15399,17172,20665,20682,22418,50913	Hoxa2,Ascl1,Sox10,Sox9,Wnt5a,Olig2
1_Member	GO Biological Processes	GO:0051962	positive regulation of nervous system development	-3.29871	-0.863644	8/662	11921,17172,18012,20203,20665,22418,50913,140571	Atoh1,Ascl1,Neurod1,S100b,Sox10,Wnt5a,Olig2,Plxnb3
1_Member	GO Biological Processes	GO:0051961	negative regulation of nervous system development	-3.2717	-0.849907	6/363	15399,17172,20665,20682,22418,50913	Hoxa2,Ascl1,Sox10,Sox9,Wnt5a,Olig2
1_Member	GO Biological Processes	GO:0010720	positive regulation of cell development	-3.25578	-0.842616	8/672	11921,17172,18012,20665,22418,50913,140571,225341	Atoh1,Ascl1,Neurod1,Sox10,Wnt5a,Olig2,Plxnb3,Lims2
1_Member	GO Biological Processes	GO:0002067	glandular epithelial cell differentiation	-3.23303	-0.826925	3/58	17172,18012,22418	Ascl1,Neurod1,Wnt5a
1_Member	GO Biological Processes	GO:0010721	negative regulation of cell development	-3.13794	-0.771957	6/385	15399,17172,20665,20682,22418,50913	Hoxa2,Ascl1,Sox10,Sox9,Wnt5a,Olig2
1_Member	GO Biological Processes	GO:0021537	telencephalon development	-3.10342	-0.756185	5/258	11921,12032,17172,18012,22418	Atoh1,Bcan,Ascl1,Neurod1,Wnt5a
1_Member	GO Biological Processes	GO:0045665	negative regulation of neuron differentiation	-3.10342	-0.756185	5/258	15399,17172,20682,22418,50913	Hoxa2,Ascl1,Sox9,Wnt5a,Olig2
1_Member	GO Biological Processes	GO:0002065	columnar/cuboidal epithelial cell differentiation	-3.09615	-0.754994	4/148	11921,17172,18012,22418	Atoh1,Ascl1,Neurod1,Wnt5a
1_Member	GO Biological Processes	GO:0021543	pallium development	-2.97022	-0.669359	4/160	11921,12032,17172,18012	Atoh1,Bcan,Ascl1,Neurod1
1_Member	GO Biological Processes	GO:0050769	positive regulation of neurogenesis	-2.89033	-0.610918	7/590	11921,17172,18012,20665,22418,50913,140571	Atoh1,Ascl1,Neurod1,Sox10,Wnt5a,Olig2,Plxnb3
1_Member	GO Biological Processes	GO:0045664	regulation of neuron differentiation	-2.81283	-0.543755	8/787	11921,15399,17172,18012,20682,22418,50913,140571	Atoh1,Hoxa2,Ascl1,Neurod1,Sox9,Wnt5a,Olig2,Plxnb3
1_Member	GO Biological Processes	GO:0045596	negative regulation of cell differentiation	-2.77478	-0.515803	8/798	15399,17172,20203,20665,20679,20682,22418,50913	Hoxa2,Ascl1,S100b,Sox10,Sox6,Sox9,Wnt5a,Olig2
1_Member	GO Biological Processes	GO:0035282	segmentation	-2.49002	-0.308561	3/105	15399,16371,22418	Hoxa2,Irx1,Wnt5a
1_Member	GO Biological Processes	GO:0003002	regionalization	-2.38433	-0.257718	5/377	15399,16371,17172,18012,22418	Hoxa2,Irx1,Ascl1,Neurod1,Wnt5a
1_Member	GO Biological Processes	GO:0007411	axon guidance	-2.28235	-0.191063	4/248	11921,15399,22418,140571	Atoh1,Hoxa2,Wnt5a,Plxnb3
1_Member	GO Biological Processes	GO:0097485	neuron projection guidance	-2.2701	-0.18389	4/250	11921,15399,22418,140571	Atoh1,Hoxa2,Wnt5a,Plxnb3
1_Member	GO Biological Processes	GO:0030855	epithelial cell differentiation	-2.14951	-0.0877363	6/608	11921,17172,18012,20675,20682,22418	Atoh1,Ascl1,Neurod1,Sox3,Sox9,Wnt5a
1_Member	GO Biological Processes	GO:0030856	regulation of epithelial cell differentiation	-2.05233	-0.014735	3/151	11921,17172,20682	Atoh1,Ascl1,Sox9
1_Member	GO Biological Processes	GO:0007389	pattern specification process	-1.98882	0	5/470	15399,16371,17172,18012,22418	Hoxa2,Irx1,Ascl1,Neurod1,Wnt5a
1_Member	GO Biological Processes	GO:0045666	positive regulation of neuron differentiation	-1.98139	0	5/472	11921,17172,18012,22418,140571	Atoh1,Ascl1,Neurod1,Wnt5a,Plxnb3
1_Member	GO Biological Processes	GO:0007409	axonogenesis	-1.95209	0	5/480	11921,12799,15399,22418,140571	Atoh1,Cnp,Hoxa2,Wnt5a,Plxnb3
1_Member	GO Biological Processes	GO:0030902	hindbrain development	-1.90637	0	3/171	15399,17172,18012	Hoxa2,Ascl1,Neurod1
1_Member	GO Biological Processes	GO:0048812	neuron projection morphogenesis	-1.895	0	6/690	11921,12032,12799,15399,22418,140571	Atoh1,Bcan,Cnp,Hoxa2,Wnt5a,Plxnb3
1_Member	GO Biological Processes	GO:0007219	Notch signaling pathway	-1.86631	0	3/177	11921,17172,20682	Atoh1,Ascl1,Sox9
1_Member	GO Biological Processes	GO:0120039	plasma membrane bounded cell projection morphogenesis	-1.85551	0	6/704	11921,12032,12799,15399,22418,140571	Atoh1,Bcan,Cnp,Hoxa2,Wnt5a,Plxnb3
1_Member	GO Biological Processes	GO:0048858	cell projection morphogenesis	-1.84166	0	6/709	11921,12032,12799,15399,22418,140571	Atoh1,Bcan,Cnp,Hoxa2,Wnt5a,Plxnb3
1_Member	GO Biological Processes	GO:0061564	axon development	-1.811	0	5/521	11921,12799,15399,22418,140571	Atoh1,Cnp,Hoxa2,Wnt5a,Plxnb3
1_Member	GO Biological Processes	GO:0032990	cell part morphogenesis	-1.77958	0	6/732	11921,12032,12799,15399,22418,140571	Atoh1,Bcan,Cnp,Hoxa2,Wnt5a,Plxnb3
1_Member	GO Biological Processes	GO:0006935	chemotaxis	-1.57562	0	5/600	11921,15399,18595,22418,140571	Atoh1,Hoxa2,Pdgfra,Wnt5a,Plxnb3
1_Member	GO Biological Processes	GO:0042330	taxis	-1.56749	0	5/603	11921,15399,18595,22418,140571	Atoh1,Hoxa2,Pdgfra,Wnt5a,Plxnb3
1_Member	GO Biological Processes	GO:0009952	anterior/posterior pattern specification	-1.56365	0	3/231	15399,18012,22418	Hoxa2,Neurod1,Wnt5a
1_Member	GO Biological Processes	GO:0048667	cell morphogenesis involved in neuron differentiation	-1.46407	0	5/643	11921,12799,15399,22418,140571	Atoh1,Cnp,Hoxa2,Wnt5a,Plxnb3
2_Summary	GO Biological Processes	GO:0048709	oligodendrocyte differentiation	-7.61367	-3.7162	7/110	12799,17172,20665,20679,20682,50913,50914,11921,14842,74199	Cnp,Ascl1,Sox10,Sox6,Sox9,Olig2,Olig1,Atoh1,Gsx1,Vit
2_Member	GO Biological Processes	GO:0048709	oligodendrocyte differentiation	-7.61367	-3.7162	7/110	12799,17172,20665,20679,20682,50913,50914	Cnp,Ascl1,Sox10,Sox6,Sox9,Olig2,Olig1
2_Member	GO Biological Processes	GO:0021781	glial cell fate commitment	-7.12346	-3.57394	4/15	17172,20679,20682,50913	Ascl1,Sox6,Sox9,Olig2
2_Member	GO Biological Processes	GO:0021529	spinal cord oligodendrocyte cell differentiation	-7.07347	-3.57394	3/4	17172,20679,50913	Ascl1,Sox6,Olig2
2_Member	GO Biological Processes	GO:0021778	oligodendrocyte cell fate specification	-6.6764	-3.43215	3/5	17172,20679,50913	Ascl1,Sox6,Olig2
2_Member	GO Biological Processes	GO:0021779	oligodendrocyte cell fate commitment	-6.6764	-3.43215	3/5	17172,20679,50913	Ascl1,Sox6,Olig2
2_Member	GO Biological Processes	GO:0021780	glial cell fate specification	-6.6764	-3.43215	3/5	17172,20679,50913	Ascl1,Sox6,Olig2
2_Member	GO Biological Processes	GO:0048663	neuron fate commitment	-5.54651	-2.52411	5/79	11921,14842,17172,50913,50914	Atoh1,Gsx1,Ascl1,Olig2,Olig1
2_Member	GO Biological Processes	GO:0010001	glial cell differentiation	-5.22462	-2.25658	7/248	12799,17172,20665,20679,20682,50913,50914	Cnp,Ascl1,Sox10,Sox6,Sox9,Olig2,Olig1
2_Member	GO Biological Processes	GO:0021510	spinal cord development	-4.91872	-2.06265	5/106	14842,17172,20679,50913,74199	Gsx1,Ascl1,Sox6,Olig2,Vit
2_Member	GO Biological Processes	GO:0021515	cell differentiation in spinal cord	-4.50011	-1.68183	4/64	14842,17172,20679,50913	Gsx1,Ascl1,Sox6,Olig2
2_Member	GO Biological Processes	GO:0042063	gliogenesis	-4.38269	-1.60378	7/335	12799,17172,20665,20679,20682,50913,50914	Cnp,Ascl1,Sox10,Sox6,Sox9,Olig2,Olig1
2_Member	GO Biological Processes	GO:0014003	oligodendrocyte development	-3.64857	-1.10329	3/42	17172,20665,50914	Ascl1,Sox10,Olig1
2_Member	GO Biological Processes	GO:0021782	glial cell development	-2.36848	-0.249174	3/116	17172,20665,50914	Ascl1,Sox10,Olig1
3_Summary	GO Biological Processes	GO:0035270	endocrine system development	-6.74538	-3.43215	7/147	14842,17172,18012,18595,20675,20682,22418,12824,21677,20679,11921,15399,14089,64075,66214,74199,16371,17703,20665,225341,12032,108154,69060,20203,19249	Gsx1,Ascl1,Neurod1,Pdgfra,Sox3,Sox9,Wnt5a,Col2a1,Tead2,Sox6,Atoh1,Hoxa2,Fap,Smoc1,Rgcc,Vit,Irx1,Msx3,Sox10,Lims2,Bcan,Adamts6,Pnlip,S100b,Ptpn13
3_Member	GO Biological Processes	GO:0035270	endocrine system development	-6.74538	-3.43215	7/147	14842,17172,18012,18595,20675,20682,22418	Gsx1,Ascl1,Neurod1,Pdgfra,Sox3,Sox9,Wnt5a
3_Member	GO Biological Processes	GO:0030903	notochord development	-6.24041	-3.08331	4/24	12824,20682,21677,22418	Col2a1,Sox9,Tead2,Wnt5a
3_Member	GO Biological Processes	GO:2000739	regulation of mesenchymal stem cell differentiation	-6.13407	-3.01476	3/7	18595,20679,20682	Pdgfra,Sox6,Sox9
3_Member	GO Biological Processes	GO:0072497	mesenchymal stem cell differentiation	-5.75559	-2.70323	3/9	18595,20679,20682	Pdgfra,Sox6,Sox9
3_Member	GO Biological Processes	GO:0048562	embryonic organ morphogenesis	-5.45265	-2.45828	8/327	11921,12824,15399,18012,18595,20682,21677,22418	Atoh1,Col2a1,Hoxa2,Neurod1,Pdgfra,Sox9,Tead2,Wnt5a
3_Member	GO Biological Processes	GO:0030198	extracellular matrix organization	-4.9322	-2.06265	7/275	12824,14089,18595,20682,64075,66214,74199	Col2a1,Fap,Pdgfra,Sox9,Smoc1,Rgcc,Vit
3_Member	GO Biological Processes	GO:0048598	embryonic morphogenesis	-4.92681	-2.06265	10/649	11921,12824,15399,16371,17703,18012,18595,20682,21677,22418	Atoh1,Col2a1,Hoxa2,Irx1,Msx3,Neurod1,Pdgfra,Sox9,Tead2,Wnt5a
3_Member	GO Biological Processes	GO:0043062	extracellular structure organization	-4.51778	-1.68183	7/319	12824,14089,18595,20682,64075,66214,74199	Col2a1,Fap,Pdgfra,Sox9,Smoc1,Rgcc,Vit
3_Member	GO Biological Processes	GO:2000736	regulation of stem cell differentiation	-4.42136	-1.62081	4/67	18595,20679,20682,21677	Pdgfra,Sox6,Sox9,Tead2
3_Member	GO Biological Processes	GO:0042471	ear morphogenesis	-4.35083	-1.60003	5/139	11921,12824,15399,20682,22418	Atoh1,Col2a1,Hoxa2,Sox9,Wnt5a
3_Member	GO Biological Processes	GO:0048863	stem cell differentiation	-4.33613	-1.60003	6/231	17172,18595,20665,20679,20682,21677	Ascl1,Pdgfra,Sox10,Sox6,Sox9,Tead2
3_Member	GO Biological Processes	GO:0048732	gland development	-4.31536	-1.59399	8/470	14842,17172,18595,20665,20675,20682,22418,225341	Gsx1,Ascl1,Pdgfra,Sox10,Sox3,Sox9,Wnt5a,Lims2
3_Member	GO Biological Processes	GO:0043583	ear development	-4.18451	-1.47738	6/246	11921,12824,15399,18012,20682,22418	Atoh1,Col2a1,Hoxa2,Neurod1,Sox9,Wnt5a
3_Member	GO Biological Processes	GO:0048568	embryonic organ development	-4.10296	-1.40962	8/504	11921,12824,15399,18012,18595,20682,21677,22418	Atoh1,Col2a1,Hoxa2,Neurod1,Pdgfra,Sox9,Tead2,Wnt5a
3_Member	GO Biological Processes	GO:0061036	positive regulation of cartilage development	-4.04625	-1.36627	3/31	20679,20682,22418	Sox6,Sox9,Wnt5a
3_Member	GO Biological Processes	GO:0001501	skeletal system development	-3.88451	-1.25422	8/542	12032,12824,15399,18595,20679,20682,22418,74199	Bcan,Col2a1,Hoxa2,Pdgfra,Sox6,Sox9,Wnt5a,Vit
3_Member	GO Biological Processes	GO:0072210	metanephric nephron development	-3.77891	-1.1602	3/38	16371,18595,20682	Irx1,Pdgfra,Sox9
3_Member	GO Biological Processes	GO:0071300	cellular response to retinoic acid	-3.50293	-0.976532	3/47	15399,20682,21677	Hoxa2,Sox9,Tead2
3_Member	GO Biological Processes	GO:0042472	inner ear morphogenesis	-3.48116	-0.96511	4/117	11921,12824,20682,22418	Atoh1,Col2a1,Sox9,Wnt5a
3_Member	GO Biological Processes	GO:0048839	inner ear development	-3.46293	-0.96511	5/215	11921,12824,18012,20682,22418	Atoh1,Col2a1,Neurod1,Sox9,Wnt5a
3_Member	GO Biological Processes	GO:0051216	cartilage development	-3.45369	-0.96511	5/216	12824,20679,20682,22418,74199	Col2a1,Sox6,Sox9,Wnt5a,Vit
3_Member	GO Biological Processes	GO:0008584	male gonad development	-3.43933	-0.96511	4/120	18595,20675,20682,22418	Pdgfra,Sox3,Sox9,Wnt5a
3_Member	GO Biological Processes	GO:0046546	development of primary male sexual characteristics	-3.42563	-0.959534	4/121	18595,20675,20682,22418	Pdgfra,Sox3,Sox9,Wnt5a
3_Member	GO Biological Processes	GO:0002062	chondrocyte differentiation	-3.39861	-0.940477	4/123	12824,20679,20682,74199	Col2a1,Sox6,Sox9,Vit
3_Member	GO Biological Processes	GO:0060351	cartilage development involved in endochondral bone morphogenesis	-3.37278	-0.922476	3/52	12824,20682,74199	Col2a1,Sox9,Vit
3_Member	GO Biological Processes	GO:0060324	face development	-3.18981	-0.797503	3/60	18595,20675,22418	Pdgfra,Sox3,Wnt5a
3_Member	GO Biological Processes	GO:0048706	embryonic skeletal system development	-3.17488	-0.793282	4/141	12824,15399,18595,22418	Col2a1,Hoxa2,Pdgfra,Wnt5a
3_Member	GO Biological Processes	GO:0031018	endocrine pancreas development	-3.1481	-0.775686	3/62	18012,20682,22418	Neurod1,Sox9,Wnt5a
3_Member	GO Biological Processes	GO:0048705	skeletal system morphogenesis	-3.05866	-0.726336	5/264	12824,15399,18595,20682,74199	Col2a1,Hoxa2,Pdgfra,Sox9,Vit
3_Member	GO Biological Processes	GO:0046661	male sex differentiation	-3.05297	-0.726336	4/152	18595,20675,20682,22418	Pdgfra,Sox3,Sox9,Wnt5a
3_Member	GO Biological Processes	GO:0060688	regulation of morphogenesis of a branching structure	-3.04977	-0.726336	3/67	18595,20682,22418	Pdgfra,Sox9,Wnt5a
3_Member	GO Biological Processes	GO:0060485	mesenchyme development	-3.01504	-0.699014	5/270	20665,20682,21677,22418,66214	Sox10,Sox9,Tead2,Wnt5a,Rgcc
3_Member	GO Biological Processes	GO:0001838	embryonic epithelial tube formation	-3.01102	-0.699014	4/156	16371,20682,21677,22418	Irx1,Sox9,Tead2,Wnt5a
3_Member	GO Biological Processes	GO:0061035	regulation of cartilage development	-2.99444	-0.688038	3/70	20679,20682,22418	Sox6,Sox9,Wnt5a
3_Member	GO Biological Processes	GO:0072175	epithelial tube formation	-2.94036	-0.650352	4/163	16371,20682,21677,22418	Irx1,Sox9,Tead2,Wnt5a
3_Member	GO Biological Processes	GO:0060350	endochondral bone morphogenesis	-2.89097	-0.610918	3/76	12824,20682,74199	Col2a1,Sox9,Vit
3_Member	GO Biological Processes	GO:0061448	connective tissue development	-2.87063	-0.596422	5/291	12824,20679,20682,22418,74199	Col2a1,Sox6,Sox9,Wnt5a,Vit
3_Member	GO Biological Processes	GO:0035148	tube formation	-2.78184	-0.517843	4/180	16371,20682,21677,22418	Irx1,Sox9,Tead2,Wnt5a
3_Member	GO Biological Processes	GO:0090596	sensory organ morphogenesis	-2.76222	-0.508212	5/308	11921,12824,15399,20682,22418	Atoh1,Col2a1,Hoxa2,Sox9,Wnt5a
3_Member	GO Biological Processes	GO:0016331	morphogenesis of embryonic epithelium	-2.74695	-0.497843	4/184	16371,20682,21677,22418	Irx1,Sox9,Tead2,Wnt5a
3_Member	GO Biological Processes	GO:0007507	heart development	-2.73151	-0.487256	7/629	12824,18595,20679,20682,21677,22418,108154	Col2a1,Pdgfra,Sox6,Sox9,Tead2,Wnt5a,Adamts6
3_Member	GO Biological Processes	GO:0001656	metanephros development	-2.68004	-0.44744	3/90	16371,18595,20682	Irx1,Pdgfra,Sox9
3_Member	GO Biological Processes	GO:0032526	response to retinoic acid	-2.68004	-0.44744	3/90	15399,20682,21677	Hoxa2,Sox9,Tead2
3_Member	GO Biological Processes	GO:0060021	roof of mouth development	-2.61313	-0.39691	3/95	12824,18595,22418	Col2a1,Pdgfra,Wnt5a
3_Member	GO Biological Processes	GO:0031016	pancreas development	-2.6002	-0.396907	3/96	18012,20682,22418	Neurod1,Sox9,Wnt5a
3_Member	GO Biological Processes	GO:0048736	appendage development	-2.59976	-0.396907	4/202	12824,20682,22418,64075	Col2a1,Sox9,Wnt5a,Smoc1
3_Member	GO Biological Processes	GO:0060173	limb development	-2.59976	-0.396907	4/202	12824,20682,22418,64075	Col2a1,Sox9,Wnt5a,Smoc1
3_Member	GO Biological Processes	GO:0048729	tissue morphogenesis	-2.53081	-0.332317	7/683	16371,18595,20665,20682,21677,22418,74199	Irx1,Pdgfra,Sox10,Sox9,Tead2,Wnt5a,Vit
3_Member	GO Biological Processes	GO:2000027	regulation of animal organ morphogenesis	-2.52422	-0.33005	4/212	18595,20682,22418,225341	Pdgfra,Sox9,Wnt5a,Lims2
3_Member	GO Biological Processes	GO:0048762	mesenchymal cell differentiation	-2.50234	-0.312447	4/215	20665,20682,22418,66214	Sox10,Sox9,Wnt5a,Rgcc
3_Member	GO Biological Processes	GO:0008406	gonad development	-2.49512	-0.309466	4/216	18595,20675,20682,22418	Pdgfra,Sox3,Sox9,Wnt5a
3_Member	GO Biological Processes	GO:0110110	positive regulation of animal organ morphogenesis	-2.47841	-0.301109	3/106	18595,20682,22418	Pdgfra,Sox9,Wnt5a
3_Member	GO Biological Processes	GO:0022600	digestive system process	-2.46692	-0.297517	3/107	18012,20682,69060	Neurod1,Sox9,Pnlip
3_Member	GO Biological Processes	GO:0045137	development of primary sexual characteristics	-2.46663	-0.297517	4/220	18595,20675,20682,22418	Pdgfra,Sox3,Sox9,Wnt5a
3_Member	GO Biological Processes	GO:0048704	embryonic skeletal system morphogenesis	-2.45555	-0.290481	3/108	12824,15399,18595	Col2a1,Hoxa2,Pdgfra
3_Member	GO Biological Processes	GO:0030324	lung development	-2.43871	-0.288579	4/224	17172,18595,20682,22418	Ascl1,Pdgfra,Sox9,Wnt5a
3_Member	GO Biological Processes	GO:0061138	morphogenesis of a branching epithelium	-2.43182	-0.287197	4/225	18595,20665,20682,22418	Pdgfra,Sox10,Sox9,Wnt5a
3_Member	GO Biological Processes	GO:0030323	respiratory tube development	-2.41814	-0.28411	4/227	17172,18595,20682,22418	Ascl1,Pdgfra,Sox9,Wnt5a
3_Member	GO Biological Processes	GO:1905330	regulation of morphogenesis of an epithelium	-2.40035	-0.270039	3/113	18595,20682,22418	Pdgfra,Sox9,Wnt5a
3_Member	GO Biological Processes	GO:0060349	bone morphogenesis	-2.35806	-0.242357	3/117	12824,20682,74199	Col2a1,Sox9,Vit
3_Member	GO Biological Processes	GO:0030278	regulation of ossification	-2.3453	-0.233167	4/238	15399,20682,22418,64075	Hoxa2,Sox9,Wnt5a,Smoc1
3_Member	GO Biological Processes	GO:0060562	epithelial tube morphogenesis	-2.33168	-0.223095	5/388	16371,18595,20682,21677,22418	Irx1,Pdgfra,Sox9,Tead2,Wnt5a
3_Member	GO Biological Processes	GO:0002009	morphogenesis of an epithelium	-2.31245	-0.207383	6/562	16371,18595,20665,20682,21677,22418	Irx1,Pdgfra,Sox10,Sox9,Tead2,Wnt5a
3_Member	GO Biological Processes	GO:0001503	ossification	-2.30834	-0.206759	5/393	12824,15399,20682,22418,64075	Col2a1,Hoxa2,Sox9,Wnt5a,Smoc1
3_Member	GO Biological Processes	GO:0007586	digestion	-2.29751	-0.200012	3/123	18012,20682,69060	Neurod1,Sox9,Pnlip
3_Member	GO Biological Processes	GO:0001763	morphogenesis of a branching structure	-2.2947	-0.200012	4/246	18595,20665,20682,22418	Pdgfra,Sox10,Sox9,Wnt5a
3_Member	GO Biological Processes	GO:0090090	negative regulation of canonical Wnt signaling pathway	-2.24947	-0.168254	3/128	20665,20682,22418	Sox10,Sox9,Wnt5a
3_Member	GO Biological Processes	GO:0060541	respiratory system development	-2.23405	-0.156131	4/256	17172,18595,20682,22418	Ascl1,Pdgfra,Sox9,Wnt5a
3_Member	GO Biological Processes	GO:0071229	cellular response to acid chemical	-2.09904	-0.0435628	4/280	15399,18595,20682,21677	Hoxa2,Pdgfra,Sox9,Tead2
3_Member	GO Biological Processes	GO:0003007	heart morphogenesis	-2.0884	-0.0391301	4/282	12824,20682,21677,22418	Col2a1,Sox9,Tead2,Wnt5a
3_Member	GO Biological Processes	GO:0072006	nephron development	-2.06019	-0.0170372	3/150	16371,18595,20682	Irx1,Pdgfra,Sox9
3_Member	GO Biological Processes	GO:0007548	sex differentiation	-2.04672	-0.0125843	4/290	18595,20675,20682,22418	Pdgfra,Sox3,Sox9,Wnt5a
3_Member	GO Biological Processes	GO:0072001	renal system development	-1.97695	0	4/304	16371,18595,20682,22418	Irx1,Pdgfra,Sox9,Wnt5a
3_Member	GO Biological Processes	GO:0060537	muscle tissue development	-1.97401	0	5/474	18595,20203,20679,20682,22418	Pdgfra,S100b,Sox6,Sox9,Wnt5a
3_Member	GO Biological Processes	GO:0030178	negative regulation of Wnt signaling pathway	-1.96234	0	3/163	20665,20682,22418	Sox10,Sox9,Wnt5a
3_Member	GO Biological Processes	GO:0060041	retina development in camera-type eye	-1.94806	0	3/165	18012,18595,20682	Neurod1,Pdgfra,Sox9
3_Member	GO Biological Processes	GO:0048015	phosphatidylinositol-mediated signaling	-1.93398	0	3/167	18595,19249,20682	Pdgfra,Ptpn13,Sox9
3_Member	GO Biological Processes	GO:0048017	inositol lipid-mediated signaling	-1.91321	0	3/170	18595,19249,20682	Pdgfra,Ptpn13,Sox9
3_Member	GO Biological Processes	GO:0035107	appendage morphogenesis	-1.87949	0	3/175	12824,20682,22418	Col2a1,Sox9,Wnt5a
3_Member	GO Biological Processes	GO:0035108	limb morphogenesis	-1.87949	0	3/175	12824,20682,22418	Col2a1,Sox9,Wnt5a
3_Member	GO Biological Processes	GO:0048754	branching morphogenesis of an epithelial tube	-1.79671	0	3/188	18595,20682,22418	Pdgfra,Sox9,Wnt5a
3_Member	GO Biological Processes	GO:0001655	urogenital system development	-1.78451	0	4/347	16371,18595,20682,22418	Irx1,Pdgfra,Sox9,Wnt5a
3_Member	GO Biological Processes	GO:0001101	response to acid chemical	-1.7046	0	4/367	15399,18595,20682,21677	Hoxa2,Pdgfra,Sox9,Tead2
3_Member	GO Biological Processes	GO:0035265	organ growth	-1.63358	0	3/217	18595,20682,74199	Pdgfra,Sox9,Vit
3_Member	GO Biological Processes	GO:0048589	developmental growth	-1.62231	0	6/795	12032,18595,20665,20682,22418,74199	Bcan,Pdgfra,Sox10,Sox9,Wnt5a,Vit
3_Member	GO Biological Processes	GO:0001654	eye development	-1.57691	0	4/402	18012,18595,20682,64075	Neurod1,Pdgfra,Sox9,Smoc1
3_Member	GO Biological Processes	GO:0150063	visual system development	-1.56662	0	4/405	18012,18595,20682,64075	Neurod1,Pdgfra,Sox9,Smoc1
3_Member	GO Biological Processes	GO:0048880	sensory system development	-1.55642	0	4/408	18012,18595,20682,64075	Neurod1,Pdgfra,Sox9,Smoc1
3_Member	GO Biological Processes	GO:0071363	cellular response to growth factor stimulus	-1.5514	0	5/609	12824,18595,20679,20682,22418	Col2a1,Pdgfra,Sox6,Sox9,Wnt5a
3_Member	GO Biological Processes	GO:0060828	regulation of canonical Wnt signaling pathway	-1.53988	0	3/236	20665,20682,22418	Sox10,Sox9,Wnt5a
3_Member	GO Biological Processes	GO:0060348	bone development	-1.52128	0	3/240	12824,20682,74199	Col2a1,Sox9,Vit
3_Member	GO Biological Processes	GO:0001894	tissue homeostasis	-1.51669	0	3/241	12824,18012,20682	Col2a1,Neurod1,Sox9
3_Member	GO Biological Processes	GO:0070848	response to growth factor	-1.51467	0	5/623	12824,18595,20679,20682,22418	Col2a1,Pdgfra,Sox6,Sox9,Wnt5a
3_Member	GO Biological Processes	GO:0051091	positive regulation of DNA-binding transcription factor activity	-1.48075	0	3/249	18012,22418,66214	Neurod1,Wnt5a,Rgcc
3_Member	GO Biological Processes	GO:0002064	epithelial cell development	-1.46763	0	3/252	20675,20682,22418	Sox3,Sox9,Wnt5a
3_Member	GO Biological Processes	GO:0048738	cardiac muscle tissue development	-1.43352	0	3/260	18595,20679,22418	Pdgfra,Sox6,Wnt5a
3_Member	GO Biological Processes	GO:0048588	developmental cell growth	-1.42105	0	3/263	12032,20682,22418	Bcan,Sox9,Wnt5a
3_Member	GO Biological Processes	GO:0014706	striated muscle tissue development	-1.41694	0	4/452	18595,20203,20679,22418	Pdgfra,S100b,Sox6,Wnt5a
3_Member	GO Biological Processes	GO:0048608	reproductive structure development	-1.40513	0	4/456	18595,20675,20682,22418	Pdgfra,Sox3,Sox9,Wnt5a
3_Member	GO Biological Processes	GO:0061458	reproductive system development	-1.39345	0	4/460	18595,20675,20682,22418	Pdgfra,Sox3,Sox9,Wnt5a
3_Member	GO Biological Processes	GO:0060560	developmental growth involved in morphogenesis	-1.38466	0	3/272	12032,20682,22418	Bcan,Sox9,Wnt5a
3_Member	GO Biological Processes	GO:0001822	kidney development	-1.32713	0	3/287	16371,18595,20682	Irx1,Pdgfra,Sox9
3_Member	GO Biological Processes	GO:0060070	canonical Wnt signaling pathway	-1.32343	0	3/288	20665,20682,22418	Sox10,Sox9,Wnt5a
3_Member	GO Biological Processes	GO:0061061	muscle structure development	-1.31567	0	5/707	18595,20203,20679,20682,22418	Pdgfra,S100b,Sox6,Sox9,Wnt5a
4_Summary	GO Biological Processes	GO:0021536	diencephalon development	-4.37091	-1.60378	4/69	14842,20675,22418,50913,12032,18012,17172	Gsx1,Sox3,Wnt5a,Olig2,Bcan,Neurod1,Ascl1
4_Member	GO Biological Processes	GO:0021536	diencephalon development	-4.37091	-1.60378	4/69	14842,20675,22418,50913	Gsx1,Sox3,Wnt5a,Olig2
4_Member	GO Biological Processes	GO:0021983	pituitary gland development	-3.74501	-1.15666	3/39	14842,20675,22418	Gsx1,Sox3,Wnt5a
4_Member	GO Biological Processes	GO:0021761	limbic system development	-3.74237	-1.15666	4/100	12032,14842,18012,20675	Bcan,Gsx1,Neurod1,Sox3
4_Member	GO Biological Processes	GO:0021953	central nervous system neuron differentiation	-2.37792	-0.254979	4/233	14842,17172,22418,50913	Gsx1,Ascl1,Wnt5a,Olig2
5_Summary	GO Biological Processes	GO:0042552	myelination	-3.97296	-1.30594	5/167	20203,20665,50913,76960,118446	S100b,Sox10,Olig2,Bcas1,Gjc3
5_Member	GO Biological Processes	GO:0042552	myelination	-3.97296	-1.30594	5/167	20203,20665,50913,76960,118446	S100b,Sox10,Olig2,Bcas1,Gjc3
5_Member	GO Biological Processes	GO:0007272	ensheathment of neurons	-3.93661	-1.29442	5/170	20203,20665,50913,76960,118446	S100b,Sox10,Olig2,Bcas1,Gjc3
5_Member	GO Biological Processes	GO:0008366	axon ensheathment	-3.93661	-1.29442	5/170	20203,20665,50913,76960,118446	S100b,Sox10,Olig2,Bcas1,Gjc3
6_Summary	GO Biological Processes	GO:0061351	neural precursor cell proliferation	-3.74304	-1.15666	5/187	12140,17172,20665,22418,225341,18595,12032,23829	Fabp7,Ascl1,Sox10,Wnt5a,Lims2,Pdgfra,Bcan,C1ql1
6_Member	GO Biological Processes	GO:0061351	neural precursor cell proliferation	-3.74304	-1.15666	5/187	12140,17172,20665,22418,225341	Fabp7,Ascl1,Sox10,Wnt5a,Lims2
6_Member	GO Biological Processes	GO:2000177	regulation of neural precursor cell proliferation	-3.52417	-0.988431	4/114	17172,20665,22418,225341	Ascl1,Sox10,Wnt5a,Lims2
6_Member	GO Biological Processes	GO:0048565	digestive tract development	-3.43933	-0.96511	4/120	17172,18595,20665,22418	Ascl1,Pdgfra,Sox10,Wnt5a
6_Member	GO Biological Processes	GO:0048546	digestive tract morphogenesis	-3.32438	-0.881765	3/54	18595,20665,22418	Pdgfra,Sox10,Wnt5a
6_Member	GO Biological Processes	GO:0055123	digestive system development	-3.27025	-0.849907	4/133	17172,18595,20665,22418	Ascl1,Pdgfra,Sox10,Wnt5a
6_Member	GO Biological Processes	GO:0021700	developmental maturation	-2.66632	-0.440958	5/324	12032,17172,20665,22418,23829	Bcan,Ascl1,Sox10,Wnt5a,C1ql1
6_Member	GO Biological Processes	GO:0072089	stem cell proliferation	-2.10038	-0.0435628	3/145	17172,20665,22418	Ascl1,Sox10,Wnt5a
6_Member	GO Biological Processes	GO:0048469	cell maturation	-1.71459	0	3/202	17172,20665,23829	Ascl1,Sox10,C1ql1
7_Summary	GO Biological Processes	GO:1903053	regulation of extracellular matrix organization	-3.67989	-1.11141	3/41	14089,20682,66214,12140,22418,140571,225341,18012,12797,20665,53975,11475,17172,20203,64075,74199,223970,18595,21677,108154	Fap,Sox9,Rgcc,Fabp7,Wnt5a,Plxnb3,Lims2,Neurod1,Cnn1,Sox10,Ddx20,Acta2,Ascl1,S100b,Smoc1,Vit,Rmi2,Pdgfra,Tead2,Adamts6
7_Member	GO Biological Processes	GO:1903053	regulation of extracellular matrix organization	-3.67989	-1.11141	3/41	14089,20682,66214	Fap,Sox9,Rgcc
7_Member	GO Biological Processes	GO:0050673	epithelial cell proliferation	-3.67643	-1.11141	7/435	12140,14089,20682,22418,66214,140571,225341	Fabp7,Fap,Sox9,Wnt5a,Rgcc,Plxnb3,Lims2
7_Member	GO Biological Processes	GO:0071156	regulation of cell cycle arrest	-3.21123	-0.812075	3/59	14089,18012,66214	Fap,Neurod1,Rgcc
7_Member	GO Biological Processes	GO:0008285	negative regulation of cell proliferation	-3.17223	-0.793282	8/692	12797,14089,20665,20682,22418,53975,66214,225341	Cnn1,Fap,Sox10,Sox9,Wnt5a,Ddx20,Rgcc,Lims2
7_Member	GO Biological Processes	GO:0050680	negative regulation of epithelial cell proliferation	-3.12939	-0.769743	4/145	20682,22418,66214,225341	Sox9,Wnt5a,Rgcc,Lims2
7_Member	GO Biological Processes	GO:0001667	ameboidal-type cell migration	-2.95854	-0.663136	6/417	11475,14089,20665,20682,22418,66214	Acta2,Fap,Sox10,Sox9,Wnt5a,Rgcc
7_Member	GO Biological Processes	GO:0043065	positive regulation of apoptotic process	-2.67745	-0.44744	7/643	14089,17172,18012,20203,22418,53975,66214	Fap,Ascl1,Neurod1,S100b,Wnt5a,Ddx20,Rgcc
7_Member	GO Biological Processes	GO:0043068	positive regulation of programmed cell death	-2.6585	-0.437731	7/648	14089,17172,18012,20203,22418,53975,66214	Fap,Ascl1,Neurod1,S100b,Wnt5a,Ddx20,Rgcc
7_Member	GO Biological Processes	GO:0030155	regulation of cell adhesion	-2.45134	-0.290271	7/706	20682,22418,64075,66214,74199,140571,225341	Sox9,Wnt5a,Smoc1,Rgcc,Vit,Plxnb3,Lims2
7_Member	GO Biological Processes	GO:0010942	positive regulation of cell death	-2.43785	-0.288579	7/710	14089,17172,18012,20203,22418,53975,66214	Fap,Ascl1,Neurod1,S100b,Wnt5a,Ddx20,Rgcc
7_Member	GO Biological Processes	GO:0050678	regulation of epithelial cell proliferation	-2.42878	-0.287197	5/368	20682,22418,66214,140571,225341	Sox9,Wnt5a,Rgcc,Plxnb3,Lims2
7_Member	GO Biological Processes	GO:0001936	regulation of endothelial cell proliferation	-2.22163	-0.14699	3/131	22418,66214,140571	Wnt5a,Rgcc,Plxnb3
7_Member	GO Biological Processes	GO:0010564	regulation of cell cycle process	-2.20785	-0.136462	6/591	14089,18012,20682,22418,66214,223970	Fap,Neurod1,Sox9,Wnt5a,Rgcc,Rmi2
7_Member	GO Biological Processes	GO:0001837	epithelial to mesenchymal transition	-2.18558	-0.11742	3/135	20682,22418,66214	Sox9,Wnt5a,Rgcc
7_Member	GO Biological Processes	GO:0007050	cell cycle arrest	-2.16799	-0.103039	3/137	14089,18012,66214	Fap,Neurod1,Rgcc
7_Member	GO Biological Processes	GO:0001935	endothelial cell proliferation	-2.09222	-0.0398568	3/146	22418,66214,140571	Wnt5a,Rgcc,Plxnb3
7_Member	GO Biological Processes	GO:0010631	epithelial cell migration	-2.06219	-0.0170372	4/287	14089,20682,22418,66214	Fap,Sox9,Wnt5a,Rgcc
7_Member	GO Biological Processes	GO:0090132	epithelium migration	-2.05186	-0.014735	4/289	14089,20682,22418,66214	Fap,Sox9,Wnt5a,Rgcc
7_Member	GO Biological Processes	GO:0090130	tissue migration	-2.04161	-0.010434	4/291	14089,20682,22418,66214	Fap,Sox9,Wnt5a,Rgcc
7_Member	GO Biological Processes	GO:0022612	gland morphogenesis	-2.03679	-0.00856045	3/153	20682,22418,225341	Sox9,Wnt5a,Lims2
7_Member	GO Biological Processes	GO:0001568	blood vessel development	-1.78223	0	6/731	14089,18595,21677,22418,66214,108154	Fap,Pdgfra,Tead2,Wnt5a,Rgcc,Adamts6
7_Member	GO Biological Processes	GO:0045787	positive regulation of cell cycle	-1.73988	0	4/358	14089,17172,22418,66214	Fap,Ascl1,Wnt5a,Rgcc
7_Member	GO Biological Processes	GO:0098609	cell-cell adhesion	-1.73793	0	6/748	18595,20682,22418,66214,140571,225341	Pdgfra,Sox9,Wnt5a,Rgcc,Plxnb3,Lims2
7_Member	GO Biological Processes	GO:0043542	endothelial cell migration	-1.70339	0	3/204	14089,22418,66214	Fap,Wnt5a,Rgcc
7_Member	GO Biological Processes	GO:0001944	vasculature development	-1.69002	0	6/767	14089,18595,21677,22418,66214,108154	Fap,Pdgfra,Tead2,Wnt5a,Rgcc,Adamts6
7_Member	GO Biological Processes	GO:0050679	positive regulation of epithelial cell proliferation	-1.68137	0	3/208	20682,22418,140571	Sox9,Wnt5a,Plxnb3
7_Member	GO Biological Processes	GO:0072358	cardiovascular system development	-1.65817	0	6/780	14089,18595,21677,22418,66214,108154	Fap,Pdgfra,Tead2,Wnt5a,Rgcc,Adamts6
7_Member	GO Biological Processes	GO:0010632	regulation of epithelial cell migration	-1.56365	0	3/231	20682,22418,66214	Sox9,Wnt5a,Rgcc
7_Member	GO Biological Processes	GO:0048514	blood vessel morphogenesis	-1.49163	0	5/632	14089,18595,21677,22418,66214	Fap,Pdgfra,Tead2,Wnt5a,Rgcc
7_Member	GO Biological Processes	GO:0090068	positive regulation of cell cycle process	-1.45898	0	3/254	14089,22418,66214	Fap,Wnt5a,Rgcc
8_Summary	GO Biological Processes	GO:0034754	cellular hormone metabolic process	-2.44429	-0.288579	3/109	13070,18595,22139,53419,18012	Cyp11a1,Pdgfra,Ttr,Corin,Neurod1
8_Member	GO Biological Processes	GO:0034754	cellular hormone metabolic process	-2.44429	-0.288579	3/109	13070,18595,22139	Cyp11a1,Pdgfra,Ttr
8_Member	GO Biological Processes	GO:0042445	hormone metabolic process	-2.41814	-0.28411	4/227	13070,18595,22139,53419	Cyp11a1,Pdgfra,Ttr,Corin
8_Member	GO Biological Processes	GO:0010817	regulation of hormone levels	-1.64838	0	5/574	13070,18012,18595,22139,53419	Cyp11a1,Neurod1,Pdgfra,Ttr,Corin
9_Summary	GO Biological Processes	GO:0010811	positive regulation of cell-substrate adhesion	-2.26844	-0.18389	3/126	64075,74199,225341,12032,22418	Smoc1,Vit,Lims2,Bcan,Wnt5a
9_Member	GO Biological Processes	GO:0010811	positive regulation of cell-substrate adhesion	-2.26844	-0.18389	3/126	64075,74199,225341	Smoc1,Vit,Lims2
9_Member	GO Biological Processes	GO:0031589	cell-substrate adhesion	-1.80537	0	4/342	12032,64075,74199,225341	Bcan,Smoc1,Vit,Lims2
9_Member	GO Biological Processes	GO:0010810	regulation of cell-substrate adhesion	-1.65984	0	3/212	64075,74199,225341	Smoc1,Vit,Lims2
9_Member	GO Biological Processes	GO:0045785	positive regulation of cell adhesion	-1.50357	0	4/424	22418,64075,74199,225341	Wnt5a,Smoc1,Vit,Lims2
10_Summary	GO Biological Processes	GO:0032102	negative regulation of response to external stimulus	-1.80117	0	4/343	12140,18595,22418,574402,20203,53419	Fabp7,Pdgfra,Wnt5a,Gpr17,S100b,Corin
10_Member	GO Biological Processes	GO:0032102	negative regulation of response to external stimulus	-1.80117	0	4/343	12140,18595,22418,574402	Fabp7,Pdgfra,Wnt5a,Gpr17
10_Member	GO Biological Processes	GO:0055065	metal ion homeostasis	-1.36678	0	5/684	18595,20203,22418,53419,574402	Pdgfra,S100b,Wnt5a,Corin,Gpr17
10_Member	GO Biological Processes	GO:0006874	cellular calcium ion homeostasis	-1.30723	0	4/491	18595,20203,22418,574402	Pdgfra,S100b,Wnt5a,Gpr17
11_Summary	GO Biological Processes	GO:0031032	actomyosin structure organization	-1.68683	0	3/207	12797,18595,66214,11475,108897,544963,12824	Cnn1,Pdgfra,Rgcc,Acta2,Aif1l,Iqgap2,Col2a1
11_Member	GO Biological Processes	GO:0031032	actomyosin structure organization	-1.68683	0	3/207	12797,18595,66214	Cnn1,Pdgfra,Rgcc
11_Member	GO Biological Processes	GO:0030029	actin filament-based process	-1.67278	0	6/774	11475,12797,18595,66214,108897,544963	Acta2,Cnn1,Pdgfra,Rgcc,Aif1l,Iqgap2
11_Member	GO Biological Processes	GO:0030036	actin cytoskeleton organization	-1.3465	0	5/693	12797,18595,66214,108897,544963	Cnn1,Pdgfra,Rgcc,Aif1l,Iqgap2
11_Member	GO Biological Processes	GO:0097435	supramolecular fiber organization	-1.30487	0	5/712	12824,18595,66214,108897,544963	Col2a1,Pdgfra,Rgcc,Aif1l,Iqgap2
GroupID	Category	Term	Description	LogP	Log(q-value)	InTerm_InList	Genes	Symbols
1_Summary	GO Cellular Components	GO:0005667	transcription factor complex	-4.72204	-1.43379	8/412	17172,18012,20675,20679,20682,21677,50913,50914	Ascl1,Neurod1,Sox3,Sox6,Sox9,Tead2,Olig2,Olig1
1_Member	GO Cellular Components	GO:0005667	transcription factor complex	-4.72204	-1.43379	8/412	17172,18012,20675,20679,20682,21677,50913,50914	Ascl1,Neurod1,Sox3,Sox6,Sox9,Tead2,Olig2,Olig1
1_Member	GO Cellular Components	GO:0044798	nuclear transcription factor complex	-3.55809	-0.570873	5/205	17172,18012,20675,20682,21677	Ascl1,Neurod1,Sox3,Sox9,Tead2
1_Member	GO Cellular Components	GO:0090575	RNA polymerase II transcription factor complex	-1.97681	0	3/161	17172,18012,21677	Ascl1,Neurod1,Tead2
2_Summary	GO Cellular Components	GO:0005902	microvillus	-2.6002	0	3/96	12799,18595,544963	Cnp,Pdgfra,Iqgap2
2_Member	GO Cellular Components	GO:0005902	microvillus	-2.6002	0	3/96	12799,18595,544963	Cnp,Pdgfra,Iqgap2
2_Member	GO Cellular Components	GO:0098858	actin-based cell projection	-1.63878	0	3/216	12799,18595,544963	Cnp,Pdgfra,Iqgap2
3_Summary	GO Cellular Components	GO:0031252	cell leading edge	-2.31298	0	5/392	14089,19249,20203,108897,544963	Fap,Ptpn13,S100b,Aif1l,Iqgap2
3_Member	GO Cellular Components	GO:0031252	cell leading edge	-2.31298	0	5/392	14089,19249,20203,108897,544963	Fap,Ptpn13,S100b,Aif1l,Iqgap2
3_Member	GO Cellular Components	GO:0030027	lamellipodium	-1.92008	0	3/169	14089,19249,544963	Fap,Ptpn13,Iqgap2
4_Summary	GO Cellular Components	GO:0031012	extracellular matrix	-1.94847	0	5/481	12032,12824,22418,64075,74199	Bcan,Col2a1,Wnt5a,Smoc1,Vit
4_Member	GO Cellular Components	GO:0031012	extracellular matrix	-1.94847	0	5/481	12032,12824,22418,64075,74199	Bcan,Col2a1,Wnt5a,Smoc1,Vit
4_Member	GO Cellular Components	GO:0062023	collagen-containing extracellular matrix	-1.70847	0	4/366	12032,12824,64075,74199	Bcan,Col2a1,Smoc1,Vit
GroupID	Category	Term	Description	LogP	Log(q-value)	InTerm_InList	Genes	Symbols
1_Summary	GO Molecular Functions	GO:0000978	RNA polymerase II proximal promoter sequence-specific DNA binding	-4.16102	-0.691799	9/640	11921,14842,15399,17172,18012,20665,20679,20682,21677,53975	Atoh1,Gsx1,Hoxa2,Ascl1,Neurod1,Sox10,Sox6,Sox9,Tead2,Ddx20
1_Member	GO Molecular Functions	GO:0000978	RNA polymerase II proximal promoter sequence-specific DNA binding	-4.16102	-0.691799	9/640	11921,14842,15399,17172,18012,20665,20679,20682,21677	Atoh1,Gsx1,Hoxa2,Ascl1,Neurod1,Sox10,Sox6,Sox9,Tead2
1_Member	GO Molecular Functions	GO:0000987	proximal promoter sequence-specific DNA binding	-4.04878	-0.691799	9/662	11921,14842,15399,17172,18012,20665,20679,20682,21677	Atoh1,Gsx1,Hoxa2,Ascl1,Neurod1,Sox10,Sox6,Sox9,Tead2
1_Member	GO Molecular Functions	GO:0001228	DNA-binding transcription activator activity, RNA polymerase II-specific	-1.9851	0	5/471	11921,14842,18012,20665,20682	Atoh1,Gsx1,Neurod1,Sox10,Sox9
1_Member	GO Molecular Functions	GO:0008134	transcription factor binding	-1.83615	0	6/711	17172,18012,20665,20682,21677,53975	Ascl1,Neurod1,Sox10,Sox9,Tead2,Ddx20
1_Member	GO Molecular Functions	GO:0003682	chromatin binding	-1.54343	0	5/612	11921,17172,18012,20665,20682	Atoh1,Ascl1,Neurod1,Sox10,Sox9
2_Summary	GO Molecular Functions	GO:0001227	DNA-binding transcription repressor activity, RNA polymerase II-specific	-3.02223	0	5/269	14842,15399,16371,17172,20679	Gsx1,Hoxa2,Irx1,Ascl1,Sox6
2_Member	GO Molecular Functions	GO:0001227	DNA-binding transcription repressor activity, RNA polymerase II-specific	-3.02223	0	5/269	14842,15399,16371,17172,20679	Gsx1,Hoxa2,Irx1,Ascl1,Sox6
3_Summary	GO Molecular Functions	GO:0043177	organic acid binding	-1.51212	0	3/242	12032,12140,15135	Bcan,Fabp7,Hbb-y
3_Member	GO Molecular Functions	GO:0043177	organic acid binding	-1.51212	0	3/242	12032,12140,15135	Bcan,Fabp7,Hbb-y

## Sheet: Table S5
Table S5: Gene ontology terms for siginificantly increased gene expression groups in Nestin-Cre; Ddx20 cKO spinal cords
GroupID	Category	Term	Description	LogP	Log(q-value)	InTerm_InList	Genes	Symbols
1_Summary	GO Biological Processes	GO:0072331	signal transduction by p53 class mediator	-4.21874	-0.120558	5/136	12575,27280,68048,230784,245527,12450,73472,319162,16691,21933	Cdkn1a,Phlda3,Aen,Sesn2,Eda2r,Ccng1,Spata18,H2aw,Krt8,Tnfrsf10b
1_Member	GO Biological Processes	GO:0072331	signal transduction by p53 class mediator	-4.21874	-0.120558	5/136	12575,27280,68048,230784,245527	Cdkn1a,Phlda3,Aen,Sesn2,Eda2r
1_Member	GO Biological Processes	GO:0072332	intrinsic apoptotic signaling pathway by p53 class mediator	-4.01802	-0.120558	4/78	12575,27280,68048,245527	Cdkn1a,Phlda3,Aen,Eda2r
1_Member	GO Biological Processes	GO:0042771	intrinsic apoptotic signaling pathway in response to DNA damage by p53 class mediator	-3.50979	0	3/43	12575,27280,68048	Cdkn1a,Phlda3,Aen
1_Member	GO Biological Processes	GO:0008630	intrinsic apoptotic signaling pathway in response to DNA damage	-2.31924	0	3/111	12575,27280,68048	Cdkn1a,Phlda3,Aen
1_Member	GO Biological Processes	GO:0006974	cellular response to DNA damage stimulus	-2.08626	0	7/757	12450,12575,27280,68048,73472,230784,319162	Ccng1,Cdkn1a,Phlda3,Aen,Spata18,Sesn2,H2aw
1_Member	GO Biological Processes	GO:0097190	apoptotic signaling pathway	-1.96509	0	6/611	12575,16691,21933,27280,68048,245527	Cdkn1a,Krt8,Tnfrsf10b,Phlda3,Aen,Eda2r
1_Member	GO Biological Processes	GO:0097193	intrinsic apoptotic signaling pathway	-1.8959	0	4/295	12575,27280,68048,245527	Cdkn1a,Phlda3,Aen,Eda2r
2_Summary	GO Biological Processes	GO:0006953	acute-phase response	-3.57149	0	3/41	16181,20208,20716	Il1rn,Saa1,Serpina3n
2_Member	GO Biological Processes	GO:0006953	acute-phase response	-3.57149	0	3/41	16181,20208,20716	Il1rn,Saa1,Serpina3n
2_Member	GO Biological Processes	GO:0002526	acute inflammatory response	-2.19559	0	3/123	16181,20208,20716	Il1rn,Saa1,Serpina3n
3_Summary	GO Biological Processes	GO:0050829	defense response to Gram-negative bacterium	-2.27646	0	3/115	12945,17476,70163,68024,231507,68048	Dmbt1,Mpeg1,Lypd8,H2bc4,Plac8,Aen
3_Member	GO Biological Processes	GO:0050829	defense response to Gram-negative bacterium	-2.27646	0	3/115	12945,17476,70163	Dmbt1,Mpeg1,Lypd8
3_Member	GO Biological Processes	GO:0050830	defense response to Gram-positive bacterium	-2.04154	0	3/140	12945,17476,68024	Dmbt1,Mpeg1,H2bc4
3_Member	GO Biological Processes	GO:0042742	defense response to bacterium	-1.93452	0	5/445	12945,17476,68024,70163,231507	Dmbt1,Mpeg1,H2bc4,Lypd8,Plac8
3_Member	GO Biological Processes	GO:0098542	defense response to other organism	-1.72479	0	6/691	12945,17476,68024,68048,70163,231507	Dmbt1,Mpeg1,H2bc4,Aen,Lypd8,Plac8
4_Summary	GO Biological Processes	GO:0001701	in utero embryonic development	-2.21202	0	6/541	12945,13710,16669,16691,19782,231915,13661,207920,545975	Dmbt1,Elf3,Krt19,Krt8,Rmrp,Uspl1,Ehf,Esrp1,Cers3
4_Member	GO Biological Processes	GO:0001701	in utero embryonic development	-2.21202	0	6/541	12945,13710,16669,16691,19782,231915	Dmbt1,Elf3,Krt19,Krt8,Rmrp,Uspl1
4_Member	GO Biological Processes	GO:0001824	blastocyst development	-1.96038	0	3/150	12945,13710,231915	Dmbt1,Elf3,Uspl1
4_Member	GO Biological Processes	GO:0030855	epithelial cell differentiation	-1.41722	0	5/608	12945,13661,13710,207920,545975	Dmbt1,Ehf,Elf3,Esrp1,Cers3
5_Summary	GO Biological Processes	GO:0034728	nucleosome organization	-2.03314	0	3/141	68024,78303,319162	H2bc4,H2bu2,H2aw
5_Member	GO Biological Processes	GO:0034728	nucleosome organization	-2.03314	0	3/141	68024,78303,319162	H2bc4,H2bu2,H2aw
5_Member	GO Biological Processes	GO:0006333	chromatin assembly or disassembly	-1.99209	0	3/146	68024,78303,319162	H2bc4,H2bu2,H2aw
5_Member	GO Biological Processes	GO:0071824	protein-DNA complex subunit organization	-1.53382	0	3/218	68024,78303,319162	H2bc4,H2bu2,H2aw
6_Summary	GO Biological Processes	GO:0044283	small molecule biosynthetic process	-1.81621	0	6/659	13849,14571,18802,230718,230784,237320,67880	Ephx1,Gpd2,Plcd4,Nt5c1a,Sesn2,Aldh8a1,Dcxr
6_Member	GO Biological Processes	GO:0044283	small molecule biosynthetic process	-1.81621	0	6/659	13849,14571,18802,230718,230784,237320	Ephx1,Gpd2,Plcd4,Nt5c1a,Sesn2,Aldh8a1
6_Member	GO Biological Processes	GO:0006006	glucose metabolic process	-1.58602	0	3/208	14571,67880,230784	Gpd2,Dcxr,Sesn2
6_Member	GO Biological Processes	GO:0019318	hexose metabolic process	-1.44204	0	3/237	14571,67880,230784	Gpd2,Dcxr,Sesn2
6_Member	GO Biological Processes	GO:0005996	monosaccharide metabolic process	-1.31379	0	3/267	14571,67880,230784	Gpd2,Dcxr,Sesn2
7_Summary	GO Biological Processes	GO:0010951	negative regulation of endopeptidase activity	-1.76213	0	3/178	11752,20716,66957	Anxa8,Serpina3n,Serpinb11
7_Member	GO Biological Processes	GO:0010951	negative regulation of endopeptidase activity	-1.76213	0	3/178	11752,20716,66957	Anxa8,Serpina3n,Serpinb11
7_Member	GO Biological Processes	GO:0010466	negative regulation of peptidase activity	-1.41934	0	3/242	11752,20716,66957	Anxa8,Serpina3n,Serpinb11
8_Summary	GO Biological Processes	GO:0031349	positive regulation of defense response	-1.57371	0	4/370	30925,66166,240873,414084	Slamf6,S100a14,Tnfsf18,Tnip3
8_Member	GO Biological Processes	GO:0031349	positive regulation of defense response	-1.57371	0	4/370	30925,66166,240873,414084	Slamf6,S100a14,Tnfsf18,Tnip3
8_Member	GO Biological Processes	GO:0045089	positive regulation of innate immune response	-1.47005	0	3/231	30925,66166,414084	Slamf6,S100a14,Tnip3
9_Summary	GO Biological Processes	GO:0071900	regulation of protein serine/threonine kinase activity	-1.34543	0	4/438	12450,12575,16181,230784,231507	Ccng1,Cdkn1a,Il1rn,Sesn2,Plac8
9_Member	GO Biological Processes	GO:0071900	regulation of protein serine/threonine kinase activity	-1.34543	0	4/438	12450,12575,16181,230784	Ccng1,Cdkn1a,Il1rn,Sesn2
9_Member	GO Biological Processes	GO:0045926	negative regulation of growth	-1.3421	0	3/260	12575,230784,231507	Cdkn1a,Sesn2,Plac8
GroupID	Category	Term	Description	LogP	Log(q-value)	InTerm_InList	Genes	Symbols
1_Summary	GO Cellular Components	GO:0005903	brush border	-3.08323	0	4/137	20259,56774,67880,72040	Scin,Slc6a14,Dcxr,Cdhr5
1_Member	GO Cellular Components	GO:0005903	brush border	-3.08323	0	4/137	20259,56774,67880,72040	Scin,Slc6a14,Dcxr,Cdhr5
1_Member	GO Cellular Components	GO:0098862	cluster of actin-based cell projections	-2.52147	0	4/195	20259,56774,67880,72040	Scin,Slc6a14,Dcxr,Cdhr5
2_Summary	GO Cellular Components	GO:1902554	serine/threonine protein kinase complex	-2.69072	0	3/82	12450,12575,230784	Ccng1,Cdkn1a,Sesn2
2_Member	GO Cellular Components	GO:1902554	serine/threonine protein kinase complex	-2.69072	0	3/82	12450,12575,230784	Ccng1,Cdkn1a,Sesn2
2_Member	GO Cellular Components	GO:1902911	protein kinase complex	-2.4709	0	3/98	12450,12575,230784	Ccng1,Cdkn1a,Sesn2
2_Member	GO Cellular Components	GO:0061695	transferase complex, transferring phosphorus-containing groups	-1.42835	0	3/240	12450,12575,230784	Ccng1,Cdkn1a,Sesn2
3_Summary	GO Cellular Components	GO:0031225	anchored component of membrane	-1.68188	0	3/191	56047,70163,110454	Msln,Lypd8,Ly6a
3_Member	GO Cellular Components	GO:0031225	anchored component of membrane	-1.68188	0	3/191	56047,70163,110454	Msln,Lypd8,Ly6a
4_Summary	GO Cellular Components	GO:0045177	apical part of cell	-1.36675	0	4/431	17063,72040,83762,434203	Muc13,Cdhr5,Otof,Slc28a1
4_Member	GO Cellular Components	GO:0045177	apical part of cell	-1.36675	0	4/431	17063,72040,83762,434203	Muc13,Cdhr5,Otof,Slc28a1
GroupID	Category	Term	Description	LogP	Log(q-value)	InTerm_InList	Genes	Symbols
1_Summary	GO Molecular Functions	GO:0005509	calcium ion binding	-3.263	0	8/614	11752,14571,18802,20259,66166,72040,83762,228413	Anxa8,Gpd2,Plcd4,Scin,S100a14,Cdhr5,Otof,Prrg4
1_Member	GO Molecular Functions	GO:0005509	calcium ion binding	-3.263	0	8/614	11752,14571,18802,20259,66166,72040,83762,228413	Anxa8,Gpd2,Plcd4,Scin,S100a14,Cdhr5,Otof,Prrg4
2_Summary	GO Molecular Functions	GO:0015291	secondary active transmembrane transporter activity	-1.45594	0	3/234	56774,67473,434203	Slc6a14,Slc47a1,Slc28a1
2_Member	GO Molecular Functions	GO:0015291	secondary active transmembrane transporter activity	-1.45594	0	3/234	56774,67473,434203	Slc6a14,Slc47a1,Slc28a1
3_Summary	GO Molecular Functions	GO:0061134	peptidase regulator activity	-1.37988	0	3/251	20716,21933,66957	Serpina3n,Tnfrsf10b,Serpinb11
3_Member	GO Molecular Functions	GO:0061134	peptidase regulator activity	-1.37988	0	3/251	20716,21933,66957	Serpina3n,Tnfrsf10b,Serpinb11

## Sheet: Table S6
Table S6: Alternative splicing changes including all AS types in Nestin-Cre; Ddx20 cKO spinal cords (FDR < 0.1, p < 0.001, |ΔI| > 0.1)												ΔI = dI_g1_vs_g2
gene	chrom	chromStart	chromEnd	name	score	strand	type	isoformIDs	coverage	I_g1(E14.5WT)	I_g2(E14.5KO)	dI_g1_vs_g2	pvalue	FDR
76900//Ssbp4	chr8	70599687	70600484	TC-76900-2-10919-11252-11306-11415-11475-11557[INC][2/1]	0	-	taca	INC/SKIP	303.304	0.986845	0.434935	0.55191	3.93514e-97	2.3237e-94
76960//Bcas1	chr2	170378722	170387206	CA-76960-43683-46519-46657-51916[INC][12/8]	0	-	cass	INC/SKIP	64.1891	0.691535	0.175743	0.515792	6.29929e-14	2.97666e-11
76960//Bcas1	chr2	170378722	170387206	CA-76960-43683-46522-46657-51916[INC][2/8]	0	-	cass	INC/SKIP	52.2995	0.568251	0.0750223	0.493229	6.29929e-14	2.76404e-11
16855//Lgals4	chr7	28840580	28840951	IR-16855-12787-12817-13070-13159[SPLICE][80/1]	0	+	iret	RET/SPLICE	63.9809	0.792208	0.357307	0.434901	4.71024e-08	5.61932e-06
67725//Nudt13	chr14	20294722	20300678	ME-67725-3103-8897[M0][1/6/6/1][UPT]	0	+	mutx	M0/M3	32.5976	0.627636	0.209302	0.418334	0.000682194	0.0528321
67725//Nudt13	chr14	20294722	20300678	ME-67725-3103-8897[M0][1/6/6/1][UPT]	0	+	mutx	M1/M3	48	0.779008	0.37037	0.408637	0.00092192	0.0535482
67725//Nudt13	chr14	20294722	20300678	ME-67725-3103-8897[M0][1/6/6/1][UPT]	0	+	mutx	M2/M3	48	0.832531	0.460317	0.372214	0.000682194	0.0475489
76900//Ssbp4	chr8	70599687	70600484	CA-76900-10919-11415-11475-11557[INC][40/1]	0	-	cass	INC/SKIP	303.304	0.995197	0.672314	0.322884	8.27911e-98	1.27146e-94
21781//Tfdp1	chr8	13369458	13370273	A3-21781-32907-33601[A0][1/2]	0	+	alt3	A0/A1	42.4099	0.611021	0.293635	0.317386	0.000233728	0.0173884
320429//Trank1	chr9	111343094	111345512	CA-320429-34507-36091-36118-36656[INC][8/4]	0	+	cass	INC/SKIP	92.7509	0.400624	0.115262	0.285362	2.0579e-09	6.32085e-07
12660//Chka	chr19	3864647	3884584	CA-12660-15987-33237-33348-35699[INC][1/9]	0	+	cass	INC/SKIP	62.5543	0.624637	0.351423	0.273214	0.000303856	0.0151755
226098//Hectd2	chr19	36599595	36601527	A3-226098-48081-49890[A1][4/3]	0	+	alt3	A0/A1	81.0404	0.73597	0.468213	0.267757	0.000415247	0.0279782
71838//Phf7	chr14	31238336	31239736	CA-71838-14588-14982-15099-15736[INC][11/10]	0	-	cass	INC/SKIP	95.1394	0.463683	0.224052	0.239632	0.000491103	0.0205227
101100//Ttll3	chr6	113399666	113405446	CA-101100-13512-15042-15238-19039[INC][3/2]	0	+	cass	INC/SKIP	27.994	0.932274	0.716001	0.216273	0.000239863	0.0123822
17246//Mdm2	chr10	117705154	117710027	CA-17246-3771-3932-4063-8487[INC][2/12]	0	-	cass	INC/SKIP	113.824	0.799268	0.586089	0.213179	1.42954e-06	0.000214186
319651//Usp37	chr1	74456078	74461729	CA-319651-85721-87306-87372-91066[INC][4/6]	0	-	cass	INC/SKIP	111.712	0.667653	0.458346	0.209307	0.000154896	0.00961139
18969//Pola2	chr19	5961090	5964146	A3-18969-3381-6116[A0][46/7][UPT]	0	-	alt3	A0/A1	32.4559	0.923059	0.717092	0.205967	0.000965008	0.0348085
18969//Pola2	chr19	5961094	5964146	A3-18969-3381-6112[A0][1/1][UPT][DNT]	0	-	alt3	A0/A1	32.4559	0.923059	0.717092	0.205967	0.000965008	0.0351637
16764//Aff3	chr1	38252640	38269760	A3-16764-398246-415315[A0][5/1]	0	-	alt3	A0/A1	122.393	0.772544	0.569827	0.202717	3.63754e-05	0.00371133
20637//Snrnp70	chr7	45380716	45383884	A3-20637-14844-17931[A1][2/27]	0	-	alt3	A0/A1	1346.96	0.311653	0.112766	0.198887	1.5714e-263	5.61148e-260
229780//Ccdc76	chr3	116592192	116594855	CA-229780-22949-25077-25124-25328[INC][21/1][UPT]	0	-	cass	INC/SKIP	70.4942	0.850261	0.661824	0.188437	0.000305543	0.0151367
407823//Baz2b	chr2	59978542	60001555	CA-407823-127235-144770-144959-150033[INC][6/8]	0	-	cass	INC/SKIP	69.7369	0.861442	0.683177	0.178265	0.000186624	0.0106151
17246//Mdm2	chr10	117705154	117710027	CA-17246-3771-3932-4017-8487[INC][83/12]	0	-	cass	INC/SKIP	113.824	0.873318	0.697058	0.17626	1.35569e-06	0.000225082
81898//Sf3b1	chr1	55014482	55016489	IR-81898-13988-14103-15916-15996[SPLICE][65/2]	0	-	iret	RET/SPLICE	2321.92	0.464112	0.288973	0.175139	2.02894e-40	4.84106e-37
107895//Mgat5	chr1	127205027	127307015	CA-107895-3442-47804-47854-104648[INC][6/1][UPT]	0	+	cass	INC/SKIP	50.9972	0.882898	0.712218	0.17068	0.000441233	0.019088
19012//Ppap2a	chr13	112801165	112857025	ME-19012-3475-58954[M0][9/9][UPT]	0	+	mutx	M0/M1	230.322	0.673555	0.504454	0.169101	0.000713071	0.0451828
21353//Tank	chr2	61613650	61627013	A3-21353-38213-51429[A1][12/31]	0	+	alt3	A0/A1	95.1297	0.313394	0.144682	0.168712	0.000197549	0.0150095
66960//Fam188a	chr2	12397492	12419434	TC-66960-2-3302-12380-12460-16540-16601-24894[INC][3/8][UPT]	0	-	taca	INC/SKIP	74	0.87298	0.715536	0.157444	5.88175e-05	0.00408609
71445//5530601H04Rik	chrX	105044001	105066876	CA-71445-6366-25114-25216-29013[INC][23/18]	0	-	cass	INC/SKIP	313.888	0.584699	0.434745	0.149954	1.92108e-05	0.0018732
22715//Zfp57	chr17	37002576	37004902	TC-22715-2-4615-5123-5153-5301-5355-6634[INC][1/1][UPT]	0	+	taca	INC/SKIP	120.073	0.854883	0.709556	0.145327	4.71206e-05	0.00370996
12660//Chka	chr19	3864647	3884584	TC-12660-2-15987-22230-22290-26962-27016-35699[INC][1/9]	0	+	taca	INC/SKIP	62.5543	0.865698	0.722061	0.143637	0.000690143	0.0226405
66960//Fam188a	chr2	12397492	12419434	TC-66960-4-3302-12380-12460-16540-16601-18292-18463-22323-22438-24894[INC][1/8][UPT]	0	-	taca	INC/SKIP	74	0.884604	0.746348	0.138256	7.71188e-05	0.00433701
72580//Zufsp	chr10	33930155	33940278	CA-72580-14055-18955-19124-23868[INC][11/5]	0	-	cass	INC/SKIP	46	0.915789	0.779925	0.135865	0.000927698	0.0318372
66960//Fam188a	chr2	12397492	12419434	TC-66960-3-3302-12380-12460-16540-16601-22323-22438-24894[INC][2/8][UPT]	0	-	taca	INC/SKIP	74	0.884295	0.749393	0.134902	7.34286e-05	0.00456416
213491//D4Ertd22e	chr4	141118526	141139764	CA-213491-3105-22423-22473-24015[INC][32/39][UPT]	0	-	cass	INC/SKIP	512	0.487652	0.355429	0.132224	8.87683e-06	0.00102887
20362//Sept8	chr11	53537724	53544095	A3-20362-21180-27361[A0][2/2][DNT]	0	+	alt3	A0/A1	114.806	0.312318	0.180233	0.132086	0.000341816	0.0244125
20637//Snrnp70	chr7	45380716	45383884	CA-20637-14844-15463-16823-17829[INC][1/32]	0	-	cass	INC/SKIP	1442.35	0.195037	0.0637869	0.13125	6.14962e-231	3.77771e-227
19012//Ppap2a	chr13	112801165	112857025	CA-19012-3475-37067-37222-58954[INC][9/1][UPT]	0	+	cass	INC/SKIP	330.698	0.388004	0.25811	0.129894	0.000491934	0.0202815
20637//Snrnp70	chr7	45380716	45383884	CA-20637-14844-15463-15523-17829[INC][1/32]	0	-	cass	INC/SKIP	1390.82	0.190168	0.0609039	0.129264	4.69359e-96	5.76655e-93
67759//5033414D02Rik	chr19	29348701	29358402	CA-67759-6555-14402-14512-15866[INC][1/11][DNT]	0	-	cass	INC/SKIP	158.076	0.893143	0.764364	0.128779	2.15167e-08	5.08372e-06
19656//Rbmxl1	chr8	78505268	78508898	A3-19656-3130-6660[A1][2/2][UPT]	0	-	alt3	A0/A1	401	0.501048	0.373272	0.127776	0.000810931	0.030165
19656//Rbmxl1	chr8	78505270	78508898	A3-19656-3130-6658[A1][2/1][UPT][DNT]	0	-	alt3	A0/A1	401	0.501048	0.373272	0.127776	0.000810931	0.0304825
19656//Rbmxl1	chr8	78506325	78508898	A3-19656-3130-5603[A1][1/2][UPT][DNT]	0	-	alt3	A0/A1	401	0.501048	0.373272	0.127776	0.000810931	0.0308068
19656//Rbmxl1	chr8	78506328	78508898	A3-19656-3130-5600[A1][1/1][UPT][DNT]	0	-	alt3	A0/A1	401	0.501048	0.373272	0.127776	0.000810931	0.031138
19656//Rbmxl1	chr8	78506366	78508898	A3-19656-3130-5562[A1][2/2][UPT][DNT]	0	-	alt3	A0/A1	401	0.501048	0.373272	0.127776	0.000810931	0.0314765
19656//Rbmxl1	chr8	78506430	78508898	A3-19656-3130-5498[A1][2/1][UPT][DNT]	0	-	alt3	A0/A1	401	0.501048	0.373272	0.127776	0.000810931	0.0318224
19656//Rbmxl1	chr8	78506440	78508898	A3-19656-3130-5488[A1][1/1][UPT][DNT]	0	-	alt3	A0/A1	401	0.501048	0.373272	0.127776	0.000810931	0.032176
19656//Rbmxl1	chr8	78506496	78508898	A3-19656-3130-5432[A1][1/1][UPT][DNT]	0	-	alt3	A0/A1	401	0.501048	0.373272	0.127776	0.000810931	0.0325375
19656//Rbmxl1	chr8	78506526	78508898	A3-19656-3130-5402[A1][1/1][UPT][DNT]	0	-	alt3	A0/A1	401	0.501048	0.373272	0.127776	0.000810931	0.0329072
19656//Rbmxl1	chr8	78506545	78508898	A3-19656-3130-5383[A1][1/2][UPT][DNT]	0	-	alt3	A0/A1	401	0.501048	0.373272	0.127776	0.000810931	0.0332855
19656//Rbmxl1	chr8	78506556	78508898	A3-19656-3130-5372[A1][1/2][UPT][DNT]	0	-	alt3	A0/A1	401	0.501048	0.373272	0.127776	0.000810931	0.0336725
19656//Rbmxl1	chr8	78506560	78508898	A3-19656-3130-5368[A1][1/1][UPT][DNT]	0	-	alt3	A0/A1	401	0.501048	0.373272	0.127776	0.000810931	0.0340687
19656//Rbmxl1	chr8	78506565	78508898	A3-19656-3130-5363[A1][1/1][UPT][DNT]	0	-	alt3	A0/A1	401	0.501048	0.373272	0.127776	0.000810931	0.0344742
19656//Rbmxl1	chr8	78506579	78508898	A3-19656-3130-5349[A1][1/1][UPT][DNT]	0	-	alt3	A0/A1	401	0.501048	0.373272	0.127776	0.000810931	0.0348896
19656//Rbmxl1	chr8	78506582	78508898	A3-19656-3130-5346[A1][1/1][UPT][DNT]	0	-	alt3	A0/A1	401	0.501048	0.373272	0.127776	0.000810931	0.0353151
19656//Rbmxl1	chr8	78506586	78508898	A3-19656-3130-5342[A1][1/1][UPT][DNT]	0	-	alt3	A0/A1	401	0.501048	0.373272	0.127776	0.000810931	0.0357511
19656//Rbmxl1	chr8	78506601	78508898	A3-19656-3130-5327[A1][2/2][UPT][DNT]	0	-	alt3	A0/A1	401	0.501048	0.373272	0.127776	0.000810931	0.0361979
19656//Rbmxl1	chr8	78506617	78508898	A3-19656-3130-5311[A1][1/1][UPT][DNT]	0	-	alt3	A0/A1	401	0.501048	0.373272	0.127776	0.000810931	0.0366561
66294//Fam3a	chrX	74387437	74390496	CA-66294-5666-8388-8512-8643[INC][14/1]	0	-	cass	INC/SKIP	33	0.976797	0.849084	0.127713	8.68016e-06	0.00102543
56695//Pnkd	chr1	74285841	74347499	CA-56695-3977-5058-5175-65351[INC][2/7]	0	+	cass	INC/SKIP	1074.64	0.43498	0.308001	0.126979	2.95183e-08	6.71596e-06
75770//Brsk2	chr7	141998919	142004249	CA-75770-52264-54091-54139-55724[INC][4/2][DNT]	0	+	cass	INC/SKIP	236.938	0.316495	0.192625	0.12387	5.68068e-05	0.00478033
320816//Ankrd16	chr2	11784290	11786301	CA-320816-9700-10417-10508-11471[INC][1/10]	0	+	cass	INC/SKIP	371.291	0.409168	0.287123	0.122045	0.000408456	0.0179225
56494//Gosr2	chr11	103687524	103697695	CA-56494-3081-11395-11456-13077[INC][1/7][UPT]	0	-	cass	INC/SKIP	48	0.934918	0.816507	0.118411	0.000866001	0.0303991
320816//Ankrd16	chr2	11784290	11786301	CA-320816-9700-10370-10508-11471[INC][5/10]	0	+	cass	INC/SKIP	374.031	0.561292	0.443429	0.117863	6.42518e-05	0.00533377
239510//Phf20l1	chr15	66597358	66604239	CA-239510-22876-23105-23183-29455[INC][7/9]	0	+	cass	INC/SKIP	428.43	0.414442	0.296791	0.117651	0.000370494	0.0167349
68028//Rpl22l1	chr3	28806502	28806857	IR-68028-3992-4082-4159-4348[SPLICE][1/1]	0	+	iret	RET/SPLICE	331	0.449573	0.332024	0.117549	0.000927829	0.0175698
68028//Rpl22l1	chr3	28806499	28806857	IR-68028-3989-4082-4159-4348[SPLICE][1/1]	0	+	iret	RET/SPLICE	331	0.449573	0.332024	0.117549	0.000927829	0.0177104
17184//Matr3	chr18	35562219	35572934	CA-17184-3102-3737-3943-12685[INC][1/13][UPT]	0	+	cass	INC/SKIP	84	0.259669	0.142857	0.116811	6.7741e-05	0.00540432
66664//Tmem41a	chr16	21937932	21947549	CA-66664-3185-4398-4552-12458[INC][25/13][UPT]	0	-	cass	INC/SKIP	85.0059	0.863973	0.747166	0.116807	0.000705079	0.0264104
75735//Pank1	chr19	34821099	34827372	CA-75735-55336-60566-60743-61232[INC][12/1]	0	-	cass	INC/SKIP	84.9971	0.850941	0.734788	0.116153	0.000982023	0.0329648
54194//Akap8l	chr17	32334587	32335622	CA-54194-18015-18407-18467-18881[INC][3/13]	0	-	cass	INC/SKIP	1020.75	0.333847	0.218391	0.115456	2.66822e-09	7.80518e-07
381062//2210404J11Rik	chr17	15059343	15061181	CA-381062-20858-21154-21373-22457[INC][8/2]	0	+	cass	INC/SKIP	33.1497	0.95451	0.839466	0.115045	0.000501404	0.0205342
193670//Rnf185	chr11	3428883	3452305	TC-193670-2-3117-17002-17121-22705-22926-26423[INC][4/2][UPT]	0	-	taca	INC/SKIP	21	0.976302	0.86212	0.114183	0.000693572	0.0221381
21843//Tial1	chr7	128443806	128444403	IR-21843-20109-20233-20567-20707[SPLICE][20/2]	0	-	iret	RET/SPLICE	923.379	0.663428	0.550725	0.112703	4.50016e-10	8.25952e-08
212880//Ddx46	chr13	55659019	55660798	IR-212880-26993-27072-28690-28773[SPLICE][28/1]	0	+	iret	RET/SPLICE	771.587	0.418184	0.308686	0.109498	1.94517e-06	0.000154706
68705//Gtf2f2	chr14	75917633	75995564	TC-68705-2-18445-35112-35177-64346-64428-96132[INC][1/2]	0	-	taca	INC/SKIP	24.9133	0.970348	0.861055	0.109293	0.000803072	0.0237107
81898//Sf3b1	chr1	55014482	55016489	CA-81898-14103-15554-15610-15916[INC][2/78]	0	-	cass	INC/SKIP	664.32	0.186198	0.078075	0.108123	3.86856e-48	2.64051e-45
67684//Luc7l3	chr11	94291145	94293031	CA-67684-31985-32439-32518-33333[INC][1/5][DNT]	0	-	cass	INC/SKIP	141.05	0.204315	0.0966808	0.107635	5.79645e-07	0.000101736
75871//Zfp821	chr8	109706356	109709526	CA-75871-3871-5480-5596-6862[INC][38/14]	0	+	cass	INC/SKIP	614.612	0.624428	0.516992	0.107435	5.66233e-07	0.000102305
78248//Armcx1	chrX	134717987	134718991	CA-78248-3113-3432-3524-3982[INC][5/17][UPT]	0	+	cass	INC/SKIP	265.066	0.679542	0.576072	0.10347	0.000965536	0.0325895
239510//Phf20l1	chr15	66597358	66604239	CA-239510-22876-23093-23183-29455[INC][2/9]	0	+	cass	INC/SKIP	407.195	0.375736	0.273251	0.102485	0.00017849	0.010344
11789//Apc	chr18	34221251	34268378	CA-11789-3293-48074-48239-50314[INC][7/2][UPT]	0	+	cass	INC/SKIP	317.334	0.393871	0.291532	0.102339	0.000862867	0.0304632
72661//Serp2	chr14	76532809	76556547	TC-72661-2-3459-9835-9908-19835-19984-26643[INC][5/5][DNT]	0	-	taca	INC/SKIP	597.273	0.636722	0.535103	0.101619	1.4917e-06	0.000293616
233833//Tnrc6a	chr7	123174143	123176903	CA-233833-53435-54541-54574-55939[INC][10/4]	0	+	cass	INC/SKIP	143.106	0.889376	0.78777	0.101606	0.000311761	0.0153212
20185//Ncor1	chr11	62358854	62367158	CA-20185-93369-100398-100572-101317[INC][5/9]	0	-	cass	INC/SKIP	427.554	0.632329	0.531544	0.100785	0.000786426	0.0284178
18193//Nsd1	chr13	55213203	55214149	IR-18193-6422-6536-7279-7369[SPLICE][12/2]	0	+	iret	RET/SPLICE	540.93	0.394331	0.495446	-0.101115	0.000192009	0.005587
231915//Uspl1	chr5	149184663	149188472	CA-231915-3247-3925-4102-6785[INC][1/51][UPT]	0	+	cass	INC/SKIP	72.04	0.0120711	0.11456	-0.102489	1.064e-39	6.53613e-37
232944//Mark4	chr7	19428073	19429603	CA-232944-32169-32309-32389-33376[INC][9/16]	0	-	cass	INC/SKIP	54.6113	0.843745	0.952753	-0.109008	1.05939e-05	0.00112204
22122//Tsta3	chr15	75925582	75925858	IR-22122-6871-6938-7068-7148[SPLICE][33/1]	0	-	iret	RET/SPLICE	542.361	0.193883	0.306941	-0.113057	5.24148e-08	5.95532e-06
108837//Ibtk	chr9	85722274	85724223	A3-108837-28288-30060[A0][17/1]	0	-	alt3	A0/A1	234.811	0.661822	0.775377	-0.113555	0.000172311	0.0136738
19266//Ptprd	chr4	76091421	76099604	CA-19266-497888-501753-501780-505760[INC][1/2]	0	-	cass	INC/SKIP	87.196	0.79146	0.905427	-0.113967	0.000317603	0.0154844
27062//Cadps	chr14	12473408	12486592	CA-27062-339555-340421-340439-352564[INC][4/3]	0	-	cass	INC/SKIP	721.345	0.420181	0.534557	-0.114376	2.1172e-06	0.000289021
16450//Jag2	chr12	112915470	112915992	CA-16450-16616-16777-16891-16978[INC][14/1]	0	-	cass	INC/SKIP	75.9881	0.756835	0.872801	-0.115966	0.000690966	0.0260405
230861//Eif4g3	chr4	138082892	138096930	TC-230861-2-92533-97077-97110-105453-105474-106296[INC][3/6]	0	+	taca	INC/SKIP	243.273	0.541973	0.658994	-0.117021	0.000698127	0.0216971
14979//H2-Ke6	chr17	34027405	34027839	IR-14979-3215-3433-3533-3650[SPLICE][6/2]	0	-	iret	RET/SPLICE	520.267	0.331595	0.449236	-0.117641	3.10751e-05	0.00157756
20462//Tra2b	chr16	22254983	22265928	CA-20462-3189-9668-9944-13812[INC][6/74][UPT]	0	-	cass	INC/SKIP	367	0.562232	0.683802	-0.12157	0.000156273	0.00959986
20462//Tra2b	chr16	22254983	22265928	CA-20462-3189-9668-10065-13812[INC][1/74][UPT]	0	-	cass	INC/SKIP	367	0.335505	0.458472	-0.122967	0.000257097	0.0131612
107522//Ece2	chr16	20644067	20644435	IR-107522-35467-35658-35740-35836[SPLICE][14/1]	0	+	iret	RET/SPLICE	280	0.296297	0.419542	-0.123246	0.000749836	0.0150345
12750//Clk4	chr11	51267170	51270594	CA-12750-7161-7994-8061-10366[INC][4/16]	0	+	cass	INC/SKIP	244.374	0.233062	0.36125	-0.128188	0.000337666	0.0158342
230861//Eif4g3	chr4	138082892	138096930	CA-230861-92533-105453-105474-106296[INC][9/6]	0	+	cass	INC/SKIP	243.273	0.551078	0.693731	-0.142653	0.000184116	0.0105703
17765//Mtf2	chr5	108065715	108073453	CA-17765-3292-6488-6690-10633[INC][3/8][UPT]	0	+	cass	INC/SKIP	127.905	0.615432	0.764642	-0.14921	0.000592514	0.0228919
69718//Ipmk	chr10	71366008	71372879	A3-69718-21313-28088[A1][3/14]	0	+	alt3	A0/A1	75.2783	0.146979	0.296715	-0.149736	0.000661384	0.0310763
244059//Chd2	chr7	73504987	73514150	CA-244059-30657-36833-36941-39618[INC][3/2]	0	-	cass	INC/SKIP	112.204	0.60894	0.774908	-0.165968	0.000232885	0.0123329
102124//E130303B06Rik	chr8	105704350	105704759	IR-102124-6408-6534-6654-6818[SPLICE][4/1]	0	-	iret	RET/SPLICE	66.1377	0.127089	0.293416	-0.166327	0.000879491	0.0170607
20877//Aurkb	chr11	69048173	69048643	IR-20877-5531-5723-5863-6002[SPLICE][15/1]	0	+	iret	RET/SPLICE	21.1468	0.0234103	0.192341	-0.168931	5.88023e-05	0.00241901
16923//Sh2b3	chr5	121818464	121818853	IR-16923-20947-21042-21122-21337[SPLICE][14/2]	0	-	iret	RET/SPLICE	98.8488	0.15201	0.32396	-0.17195	0.00031805	0.00862349
216613//Ccdc85a	chr11	28385691	28396164	CA-216613-191251-194344-194443-198348[INC][1/3][DNT]	0	-	cass	INC/SKIP	213.095	0.292057	0.480366	-0.188309	0.000531691	0.021488
76510//Trappc9	chr15	73031521	73050722	CA-76510-13610-22001-22028-32561[INC][9/15]	0	-	cass	INC/SKIP	238.338	0.482695	0.686322	-0.203627	4.18811e-06	0.00053599
330149//Hfm1	chr5	106902921	106904357	IR-330149-24532-24665-25817-25969[SPLICE][3/1]	0	-	iret	RET/SPLICE	30.4377	0.10318	0.437319	-0.334139	0.000348157	0.00893228
407788//BC051142	chr17	34459862	34460733	IR-407788-64043-64300-64374-64915[SPLICE][1/1][DNT]	0	+	iret	RET/SPLICE	56.9091	0.355932	0.729871	-0.373938	2.24201e-06	0.000157336
231915//Uspl1	chr5	149184663	149188472	TC-231915-2-3247-3925-4102-6148-6317-6785[INC][4/51][UPT]	0	+	taca	INC/SKIP	685.15	0.0875576	0.502919	-0.415361	7.2576e-119	8.57123e-116
231915//Uspl1	chr5	149184663	149188472	CA-231915-3247-6148-6275-6785[INC][3/51][UPT]	0	+	cass	INC/SKIP	645.931	0.0967226	0.551436	-0.454714	1.59884e-107	3.27389e-104
231915//Uspl1	chr5	149184663	149188472	CA-231915-3247-6148-6317-6785[INC][22/51][UPT]	0	+	cass	INC/SKIP	760.157	0.185393	0.71251	-0.527116	6.46355e-113	1.98528e-109

## Sheet: Table S7
Table S7: Gene ontology terms for alternative splicing changes in Nestin-Cre; Ddx20 cKO spinal cords
GroupID	Category	Term	Description	LogP	Log(q-value)	InTerm_InList	Genes	Symbols
1_Summary	GO Biological Processes	GO:0048026	positive regulation of mRNA splicing, via spliceosome	-3.83408	-0.221924	3/32	19656,20462,20637,12750,67684,81898,212880,233833,54194	Rbmxl1,Tra2b,Snrnp70,Clk4,Luc7l3,Sf3b1,Ddx46,Tnrc6a,Akap8l
1_Member	GO Biological Processes	GO:0048026	positive regulation of mRNA splicing, via spliceosome	-3.83408	-0.221924	3/32	19656,20462,20637	Rbmxl1,Tra2b,Snrnp70
1_Member	GO Biological Processes	GO:0008380	RNA splicing	-3.72324	-0.221924	7/373	12750,19656,20462,20637,67684,81898,212880	Clk4,Rbmxl1,Tra2b,Snrnp70,Luc7l3,Sf3b1,Ddx46
1_Member	GO Biological Processes	GO:0000375	RNA splicing, via transesterification reactions	-3.70498	-0.221924	6/263	19656,20462,20637,67684,81898,212880	Rbmxl1,Tra2b,Snrnp70,Luc7l3,Sf3b1,Ddx46
1_Member	GO Biological Processes	GO:0000377	RNA splicing, via transesterification reactions with bulged adenosine as nucleophile	-3.70498	-0.221924	6/263	19656,20462,20637,67684,81898,212880	Rbmxl1,Tra2b,Snrnp70,Luc7l3,Sf3b1,Ddx46
1_Member	GO Biological Processes	GO:0000398	mRNA splicing, via spliceosome	-3.70498	-0.221924	6/263	19656,20462,20637,67684,81898,212880	Rbmxl1,Tra2b,Snrnp70,Luc7l3,Sf3b1,Ddx46
1_Member	GO Biological Processes	GO:1903313	positive regulation of mRNA metabolic process	-3.64226	-0.221924	4/93	19656,20462,20637,233833	Rbmxl1,Tra2b,Snrnp70,Tnrc6a
1_Member	GO Biological Processes	GO:0050685	positive regulation of mRNA processing	-3.44915	-0.17523	3/43	19656,20462,20637	Rbmxl1,Tra2b,Snrnp70
1_Member	GO Biological Processes	GO:0000245	spliceosomal complex assembly	-3.41948	-0.17523	3/44	19656,67684,81898	Rbmxl1,Luc7l3,Sf3b1
1_Member	GO Biological Processes	GO:0033120	positive regulation of RNA splicing	-3.28108	-0.082591	3/49	19656,20462,20637	Rbmxl1,Tra2b,Snrnp70
1_Member	GO Biological Processes	GO:0006397	mRNA processing	-3.19279	-0.03569	7/457	19656,20462,20637,54194,67684,81898,212880	Rbmxl1,Tra2b,Snrnp70,Akap8l,Luc7l3,Sf3b1,Ddx46
1_Member	GO Biological Processes	GO:0016071	mRNA metabolic process	-2.96804	0	8/649	19656,20462,20637,54194,67684,81898,212880,233833	Rbmxl1,Tra2b,Snrnp70,Akap8l,Luc7l3,Sf3b1,Ddx46,Tnrc6a
1_Member	GO Biological Processes	GO:0043484	regulation of RNA splicing	-2.90355	0	4/146	12750,19656,20462,20637	Clk4,Rbmxl1,Tra2b,Snrnp70
1_Member	GO Biological Processes	GO:0048024	regulation of mRNA splicing, via spliceosome	-2.26183	0	3/111	19656,20462,20637	Rbmxl1,Tra2b,Snrnp70
1_Member	GO Biological Processes	GO:1903311	regulation of mRNA metabolic process	-2.02823	0	4/257	19656,20462,20637,233833	Rbmxl1,Tra2b,Snrnp70,Tnrc6a
1_Member	GO Biological Processes	GO:0050684	regulation of mRNA processing	-1.90479	0	3/150	19656,20462,20637	Rbmxl1,Tra2b,Snrnp70
1_Member	GO Biological Processes	GO:0022618	ribonucleoprotein complex assembly	-1.49657	0	3/215	19656,67684,81898	Rbmxl1,Luc7l3,Sf3b1
1_Member	GO Biological Processes	GO:0071826	ribonucleoprotein complex subunit organization	-1.43236	0	3/228	19656,67684,81898	Rbmxl1,Luc7l3,Sf3b1
2_Summary	GO Biological Processes	GO:0044770	cell cycle phase transition	-3.48661	-0.17523	7/408	11789,17246,20877,21781,54194,75770,319651,20362,21843,232944,17765,20185,230861,330149,21353,193670	Apc,Mdm2,Aurkb,Tfdp1,Akap8l,Brsk2,Usp37,Septin8,Tial1,Mark4,Mtf2,Ncor1,Eif4g3,Hfm1,Tank,Rnf185
2_Member	GO Biological Processes	GO:0044770	cell cycle phase transition	-3.48661	-0.17523	7/408	11789,17246,20877,21781,54194,75770,319651	Apc,Mdm2,Aurkb,Tfdp1,Akap8l,Brsk2,Usp37
2_Member	GO Biological Processes	GO:0044772	mitotic cell cycle phase transition	-2.93	0	6/369	11789,17246,20877,21781,75770,319651	Apc,Mdm2,Aurkb,Tfdp1,Brsk2,Usp37
2_Member	GO Biological Processes	GO:0051301	cell division	-2.5565	0	7/590	11789,20362,20877,21843,75770,232944,319651	Apc,Septin8,Aurkb,Tial1,Brsk2,Mark4,Usp37
2_Member	GO Biological Processes	GO:0061640	cytoskeleton-dependent cytokinesis	-2.49015	0	3/92	11789,20362,20877	Apc,Septin8,Aurkb
2_Member	GO Biological Processes	GO:0010638	positive regulation of organelle organization	-2.46079	0	7/614	11789,17765,20185,20877,54194,230861,232944	Apc,Mtf2,Ncor1,Aurkb,Akap8l,Eif4g3,Mark4
2_Member	GO Biological Processes	GO:0051304	chromosome separation	-2.45085	0	3/95	11789,20877,330149	Apc,Aurkb,Hfm1
2_Member	GO Biological Processes	GO:1903047	mitotic cell cycle process	-2.27252	0	7/665	11789,17246,20877,21781,54194,75770,319651	Apc,Mdm2,Aurkb,Tfdp1,Akap8l,Brsk2,Usp37
2_Member	GO Biological Processes	GO:0007093	mitotic cell cycle checkpoint	-2.07294	0	3/130	11789,17246,20877	Apc,Mdm2,Aurkb
2_Member	GO Biological Processes	GO:0090068	positive regulation of cell cycle process	-2.04566	0	4/254	17246,20877,21781,230861	Mdm2,Aurkb,Tfdp1,Eif4g3
2_Member	GO Biological Processes	GO:0098813	nuclear chromosome segregation	-2.00536	0	4/261	11789,20877,54194,330149	Apc,Aurkb,Akap8l,Hfm1
2_Member	GO Biological Processes	GO:1901990	regulation of mitotic cell cycle phase transition	-1.97736	0	4/266	11789,17246,20877,21781	Apc,Mdm2,Aurkb,Tfdp1
2_Member	GO Biological Processes	GO:0000280	nuclear division	-1.97636	0	5/414	11789,20877,54194,230861,330149	Apc,Aurkb,Akap8l,Eif4g3,Hfm1
2_Member	GO Biological Processes	GO:1901991	negative regulation of mitotic cell cycle phase transition	-1.96884	0	3/142	11789,17246,20877	Apc,Mdm2,Aurkb
2_Member	GO Biological Processes	GO:0010564	regulation of cell cycle process	-1.93509	0	6/591	11789,17246,20877,21781,230861,232944	Apc,Mdm2,Aurkb,Tfdp1,Eif4g3,Mark4
2_Member	GO Biological Processes	GO:2001251	negative regulation of chromosome organization	-1.92834	0	3/147	11789,17765,20877	Apc,Mtf2,Aurkb
2_Member	GO Biological Processes	GO:0000070	mitotic sister chromatid segregation	-1.92043	0	3/148	11789,20877,54194	Apc,Aurkb,Akap8l
2_Member	GO Biological Processes	GO:0071478	cellular response to radiation	-1.87419	0	3/154	17246,20877,21353	Mdm2,Aurkb,Tank
2_Member	GO Biological Processes	GO:1901988	negative regulation of cell cycle phase transition	-1.84449	0	3/158	11789,17246,20877	Apc,Mdm2,Aurkb
2_Member	GO Biological Processes	GO:1901987	regulation of cell cycle phase transition	-1.81185	0	4/298	11789,17246,20877,21781	Apc,Mdm2,Aurkb,Tfdp1
2_Member	GO Biological Processes	GO:0000910	cytokinesis	-1.78757	0	3/166	11789,20362,20877	Apc,Septin8,Aurkb
2_Member	GO Biological Processes	GO:0048285	organelle fission	-1.76952	0	5/467	11789,20877,54194,230861,330149	Apc,Aurkb,Akap8l,Eif4g3,Hfm1
2_Member	GO Biological Processes	GO:0045931	positive regulation of mitotic cell cycle	-1.7469	0	3/172	17246,20877,21781	Mdm2,Aurkb,Tfdp1
2_Member	GO Biological Processes	GO:0007059	chromosome segregation	-1.70125	0	4/322	11789,20877,54194,330149	Apc,Aurkb,Akap8l,Hfm1
2_Member	GO Biological Processes	GO:0000075	cell cycle checkpoint	-1.69514	0	3/180	11789,17246,20877	Apc,Mdm2,Aurkb
2_Member	GO Biological Processes	GO:0000819	sister chromatid segregation	-1.68886	0	3/181	11789,20877,54194	Apc,Aurkb,Akap8l
2_Member	GO Biological Processes	GO:0051783	regulation of nuclear division	-1.59921	0	3/196	11789,20877,230861	Apc,Aurkb,Eif4g3
2_Member	GO Biological Processes	GO:0045787	positive regulation of cell cycle	-1.55314	0	4/358	17246,20877,21781,230861	Mdm2,Aurkb,Tfdp1,Eif4g3
2_Member	GO Biological Processes	GO:0045732	positive regulation of protein catabolic process	-1.48135	0	3/218	11789,17246,193670	Apc,Mdm2,Rnf185
2_Member	GO Biological Processes	GO:0010948	negative regulation of cell cycle process	-1.47633	0	3/219	11789,17246,20877	Apc,Mdm2,Aurkb
2_Member	GO Biological Processes	GO:0000226	microtubule cytoskeleton organization	-1.41315	0	5/581	11789,20185,20877,75770,232944	Apc,Ncor1,Aurkb,Brsk2,Mark4
2_Member	GO Biological Processes	GO:0045930	negative regulation of mitotic cell cycle	-1.40419	0	3/234	11789,17246,20877	Apc,Mdm2,Aurkb
3_Summary	GO Biological Processes	GO:0001825	blastocyst formation	-3.06606	0	3/58	17184,81898,231915	Matr3,Sf3b1,Uspl1
3_Member	GO Biological Processes	GO:0001825	blastocyst formation	-3.06606	0	3/58	17184,81898,231915	Matr3,Sf3b1,Uspl1
3_Member	GO Biological Processes	GO:0001824	blastocyst development	-1.90479	0	3/150	17184,81898,231915	Matr3,Sf3b1,Uspl1
4_Summary	GO Biological Processes	GO:0033044	regulation of chromosome organization	-2.93	0	6/369	11789,17765,18193,20185,20877,54194,22715,229780,17246,231915,244059	Apc,Mtf2,Nsd1,Ncor1,Aurkb,Akap8l,Zfp57,Trmt13,Mdm2,Uspl1,Chd2
4_Member	GO Biological Processes	GO:0033044	regulation of chromosome organization	-2.93	0	6/369	11789,17765,18193,20185,20877,54194	Apc,Mtf2,Nsd1,Ncor1,Aurkb,Akap8l
4_Member	GO Biological Processes	GO:0031056	regulation of histone modification	-2.76738	0	4/159	17765,18193,20185,54194	Mtf2,Nsd1,Ncor1,Akap8l
4_Member	GO Biological Processes	GO:2001252	positive regulation of chromosome organization	-2.46305	0	4/193	17765,20185,20877,54194	Mtf2,Ncor1,Aurkb,Akap8l
4_Member	GO Biological Processes	GO:0031058	positive regulation of histone modification	-2.36418	0	3/102	17765,20185,54194	Mtf2,Ncor1,Akap8l
4_Member	GO Biological Processes	GO:1902275	regulation of chromatin organization	-2.35496	0	4/207	17765,18193,20185,54194	Mtf2,Nsd1,Ncor1,Akap8l
4_Member	GO Biological Processes	GO:1905269	positive regulation of chromatin organization	-2.18835	0	3/118	17765,20185,54194	Mtf2,Ncor1,Akap8l
4_Member	GO Biological Processes	GO:0016570	histone modification	-1.90252	0	5/432	17765,18193,20185,20877,54194	Mtf2,Nsd1,Ncor1,Aurkb,Akap8l
4_Member	GO Biological Processes	GO:0043414	macromolecule methylation	-1.8412	0	4/292	17765,18193,22715,229780	Mtf2,Nsd1,Zfp57,Trmt13
4_Member	GO Biological Processes	GO:0016569	covalent chromatin modification	-1.83627	0	5/449	17765,18193,20185,20877,54194	Mtf2,Nsd1,Ncor1,Aurkb,Akap8l
4_Member	GO Biological Processes	GO:0032259	methylation	-1.59635	0	4/347	17765,18193,22715,229780	Mtf2,Nsd1,Zfp57,Trmt13
4_Member	GO Biological Processes	GO:0018205	peptidyl-lysine modification	-1.58439	0	4/350	17246,17765,18193,231915	Mdm2,Mtf2,Nsd1,Uspl1
4_Member	GO Biological Processes	GO:0006325	chromatin organization	-1.46295	0	6/758	17765,18193,20185,20877,54194,244059	Mtf2,Nsd1,Ncor1,Aurkb,Akap8l,Chd2
5_Summary	GO Biological Processes	GO:0044106	cellular amine metabolic process	-2.61695	0	3/83	11789,12660,56695,19012,20185	Apc,Chka,Pnkd,Plpp1,Ncor1
5_Member	GO Biological Processes	GO:0044106	cellular amine metabolic process	-2.61695	0	3/83	11789,12660,56695	Apc,Chka,Pnkd
5_Member	GO Biological Processes	GO:0009308	amine metabolic process	-2.4769	0	3/93	11789,12660,56695	Apc,Chka,Pnkd
5_Member	GO Biological Processes	GO:0097164	ammonium ion metabolic process	-1.7337	0	3/174	12660,19012,56695	Chka,Plpp1,Pnkd
5_Member	GO Biological Processes	GO:0042180	cellular ketone metabolic process	-1.56557	0	3/202	11789,20185,56695	Apc,Ncor1,Pnkd
6_Summary	GO Biological Processes	GO:1902532	negative regulation of intracellular signal transduction	-2.15854	0	6/529	11789,16923,17246,19266,20185,21353,17765,107895,108837	Apc,Sh2b3,Mdm2,Ptprd,Ncor1,Tank,Mtf2,Mgat5,Ibtk
6_Member	GO Biological Processes	GO:1902532	negative regulation of intracellular signal transduction	-2.15854	0	6/529	11789,16923,17246,19266,20185,21353	Apc,Sh2b3,Mdm2,Ptprd,Ncor1,Tank
6_Member	GO Biological Processes	GO:0031400	negative regulation of protein modification process	-1.97245	0	6/580	11789,16923,17765,20185,107895,108837	Apc,Sh2b3,Mtf2,Ncor1,Mgat5,Ibtk
6_Member	GO Biological Processes	GO:0043409	negative regulation of MAPK cascade	-1.74028	0	3/173	11789,16923,20185	Apc,Sh2b3,Ncor1
6_Member	GO Biological Processes	GO:1904892	regulation of STAT cascade	-1.7337	0	3/174	16923,19266,107895	Sh2b3,Ptprd,Mgat5
6_Member	GO Biological Processes	GO:0097696	STAT cascade	-1.63408	0	3/190	16923,19266,107895	Sh2b3,Ptprd,Mgat5
6_Member	GO Biological Processes	GO:0010563	negative regulation of phosphorus metabolic process	-1.47138	0	5/560	11789,16923,20185,107895,108837	Apc,Sh2b3,Ncor1,Mgat5,Ibtk
6_Member	GO Biological Processes	GO:0045936	negative regulation of phosphate metabolic process	-1.47138	0	5/560	11789,16923,20185,107895,108837	Apc,Sh2b3,Ncor1,Mgat5,Ibtk
6_Member	GO Biological Processes	GO:0001933	negative regulation of protein phosphorylation	-1.34087	0	4/419	11789,16923,20185,108837	Apc,Sh2b3,Ncor1,Ibtk
7_Summary	GO Biological Processes	GO:0070646	protein modification by small protein removal	-2.0196	0	3/136	21353,231915,319651	Tank,Uspl1,Usp37
7_Member	GO Biological Processes	GO:0070646	protein modification by small protein removal	-2.0196	0	3/136	21353,231915,319651	Tank,Uspl1,Usp37
8_Summary	GO Biological Processes	GO:0000082	G1/S transition of mitotic cell cycle	-1.71424	0	3/177	17246,21781,319651	Mdm2,Tfdp1,Usp37
8_Member	GO Biological Processes	GO:0000082	G1/S transition of mitotic cell cycle	-1.71424	0	3/177	17246,21781,319651	Mdm2,Tfdp1,Usp37
8_Member	GO Biological Processes	GO:0044843	cell cycle G1/S phase transition	-1.60494	0	3/195	17246,21781,319651	Mdm2,Tfdp1,Usp37
9_Summary	GO Biological Processes	GO:0045862	positive regulation of proteolysis	-1.61656	0	4/342	17246,21353,67759,193670,107522	Mdm2,Tank,Plgrkt,Rnf185,Ece2
9_Member	GO Biological Processes	GO:0045862	positive regulation of proteolysis	-1.61656	0	4/342	17246,21353,67759,193670	Mdm2,Tank,Plgrkt,Rnf185
9_Member	GO Biological Processes	GO:0016485	protein processing	-1.38589	0	3/238	17246,67759,107522	Mdm2,Plgrkt,Ece2
10_Summary	GO Biological Processes	GO:1903827	regulation of cellular protein localization	-1.53564	0	5/538	11789,17246,20362,54194,232944	Apc,Mdm2,Septin8,Akap8l,Mark4
10_Member	GO Biological Processes	GO:1903827	regulation of cellular protein localization	-1.53564	0	5/538	11789,17246,20362,54194,232944	Apc,Mdm2,Septin8,Akap8l,Mark4
10_Member	GO Biological Processes	GO:0033157	regulation of intracellular protein transport	-1.45164	0	3/224	17246,20362,54194	Mdm2,Septin8,Akap8l
11_Summary	GO Biological Processes	GO:0003002	regionalization	-1.48232	0	4/377	11789,17765,20462,81898	Apc,Mtf2,Tra2b,Sf3b1
11_Member	GO Biological Processes	GO:0003002	regionalization	-1.48232	0	4/377	11789,17765,20462,81898	Apc,Mtf2,Tra2b,Sf3b1
12_Summary	GO Biological Processes	GO:1901137	carbohydrate derivative biosynthetic process	-1.37331	0	5/596	20185,22122,72661,75735,107895	Ncor1,Tsta3,Serp2,Pank1,Mgat5
12_Member	GO Biological Processes	GO:1901137	carbohydrate derivative biosynthetic process	-1.37331	0	5/596	20185,22122,72661,75735,107895	Ncor1,Tsta3,Serp2,Pank1,Mgat5
13_Summary	GO Biological Processes	GO:0034976	response to endoplasmic reticulum stress	-1.36353	0	3/243	72661,75770,193670	Serp2,Brsk2,Rnf185
13_Member	GO Biological Processes	GO:0034976	response to endoplasmic reticulum stress	-1.36353	0	3/243	72661,75770,193670	Serp2,Brsk2,Rnf185
GroupID	Category	Term	Description	LogP	Log(q-value)	InTerm_InList	Genes	Symbols
1_Summary	GO Cellular Components	GO:0071004	U2-type prespliceosome	-4.85461	-1.86739	3/15	20637,67684,81898,16764,17246,54194,71838,212880,231915,19656,20462	Snrnp70,Luc7l3,Sf3b1,Aff3,Mdm2,Akap8l,Phf7,Ddx46,Uspl1,Rbmxl1,Tra2b
1_Member	GO Cellular Components	GO:0071004	U2-type prespliceosome	-4.85461	-1.86739	3/15	20637,67684,81898	Snrnp70,Luc7l3,Sf3b1
1_Member	GO Cellular Components	GO:0071010	prespliceosome	-4.85461	-1.86739	3/15	20637,67684,81898	Snrnp70,Luc7l3,Sf3b1
1_Member	GO Cellular Components	GO:0016604	nuclear body	-3.4713	-0.704263	9/689	16764,17246,20637,54194,67684,71838,81898,212880,231915	Aff3,Mdm2,Snrnp70,Akap8l,Luc7l3,Phf7,Sf3b1,Ddx46,Uspl1
1_Member	GO Cellular Components	GO:0005681	spliceosomal complex	-3.39045	-0.704263	5/195	19656,20462,20637,67684,81898	Rbmxl1,Tra2b,Snrnp70,Luc7l3,Sf3b1
1_Member	GO Cellular Components	GO:0016607	nuclear speck	-3.26533	-0.676048	6/318	20637,54194,67684,71838,81898,212880	Snrnp70,Akap8l,Luc7l3,Phf7,Sf3b1,Ddx46
1_Member	GO Cellular Components	GO:0097525	spliceosomal snRNP complex	-3.13354	-0.623446	3/55	20637,67684,81898	Snrnp70,Luc7l3,Sf3b1
1_Member	GO Cellular Components	GO:0030532	small nuclear ribonucleoprotein complex	-3.02311	-0.579956	3/60	20637,67684,81898	Snrnp70,Luc7l3,Sf3b1
1_Member	GO Cellular Components	GO:0120114	Sm-like protein family complex	-2.81124	-0.426079	3/71	20637,67684,81898	Snrnp70,Luc7l3,Sf3b1
1_Member	GO Cellular Components	GO:0005684	U2-type spliceosomal complex	-2.55884	-0.256519	3/87	20637,67684,81898	Snrnp70,Luc7l3,Sf3b1
2_Summary	GO Cellular Components	GO:0016363	nuclear matrix	-2.54477	-0.256519	3/88	17184,54194,81898,18193,20185,22715	Matr3,Akap8l,Sf3b1,Nsd1,Ncor1,Zfp57
2_Member	GO Cellular Components	GO:0016363	nuclear matrix	-2.54477	-0.256519	3/88	17184,54194,81898	Matr3,Akap8l,Sf3b1
2_Member	GO Cellular Components	GO:0034399	nuclear periphery	-2.24033	0	3/113	17184,54194,81898	Matr3,Akap8l,Sf3b1
2_Member	GO Cellular Components	GO:0000785	chromatin	-1.33736	0	5/610	18193,20185,22715,54194,81898	Nsd1,Ncor1,Zfp57,Akap8l,Sf3b1
3_Summary	GO Cellular Components	GO:0031965	nuclear membrane	-1.36795	0	3/242	11789,20462,66960	Apc,Tra2b,Mindy3
3_Member	GO Cellular Components	GO:0031965	nuclear membrane	-1.36795	0	3/242	11789,20462,66960	Apc,Tra2b,Mindy3
4_Summary	GO Cellular Components	GO:0005874	microtubule	-1.32837	0	4/423	11789,20877,101100,102124	Apc,Aurkb,Ttll3,Enkd1
4_Member	GO Cellular Components	GO:0005874	microtubule	-1.32837	0	4/423	11789,20877,101100,102124	Apc,Aurkb,Ttll3,Enkd1
GroupID	Category	Term	Description	LogP	Log(q-value)	InTerm_InList	Genes	Symbols
1_Summary	GO Molecular Functions	GO:0019783	ubiquitin-like protein-specific protease activity	-4.52268	-1.07671	5/112	21353,66960,72580,231915,319651,107522	Tank,Mindy3,Zup1,Uspl1,Usp37,Ece2
1_Member	GO Molecular Functions	GO:0019783	ubiquitin-like protein-specific protease activity	-4.52268	-1.07671	5/112	21353,66960,72580,231915,319651	Tank,Mindy3,Zup1,Uspl1,Usp37
1_Member	GO Molecular Functions	GO:0008234	cysteine-type peptidase activity	-3.59522	-0.579127	5/176	21353,66960,72580,231915,319651	Tank,Mindy3,Zup1,Uspl1,Usp37
1_Member	GO Molecular Functions	GO:0036459	thiol-dependent ubiquitinyl hydrolase activity	-3.57209	-0.579127	4/97	21353,66960,72580,319651	Tank,Mindy3,Zup1,Usp37
1_Member	GO Molecular Functions	GO:0101005	ubiquitinyl hydrolase activity	-3.53817	-0.579127	4/99	21353,66960,72580,319651	Tank,Mindy3,Zup1,Usp37
1_Member	GO Molecular Functions	GO:0070011	peptidase activity, acting on L-amino acid peptides	-1.83146	0	6/623	21353,66960,72580,107522,231915,319651	Tank,Mindy3,Zup1,Ece2,Uspl1,Usp37
1_Member	GO Molecular Functions	GO:0008233	peptidase activity	-1.73766	0	6/654	21353,66960,72580,107522,231915,319651	Tank,Mindy3,Zup1,Ece2,Uspl1,Usp37
2_Summary	GO Molecular Functions	GO:0003729	mRNA binding	-4.43369	-1.07671	7/287	17184,20462,20637,21843,67684,81898,230861	Matr3,Tra2b,Snrnp70,Tial1,Luc7l3,Sf3b1,Eif4g3
2_Member	GO Molecular Functions	GO:0003729	mRNA binding	-4.43369	-1.07671	7/287	17184,20462,20637,21843,67684,81898,230861	Matr3,Tra2b,Snrnp70,Tial1,Luc7l3,Sf3b1,Eif4g3
3_Summary	GO Molecular Functions	GO:0004386	helicase activity	-2.88174	-0.00188212	4/148	68705,212880,244059,330149	Gtf2f2,Ddx46,Chd2,Hfm1
3_Member	GO Molecular Functions	GO:0004386	helicase activity	-2.88174	-0.00188212	4/148	68705,212880,244059,330149	Gtf2f2,Ddx46,Chd2,Hfm1
4_Summary	GO Molecular Functions	GO:0032182	ubiquitin-like protein binding	-2.45085	0	3/95	17246,193670,231915	Mdm2,Rnf185,Uspl1
4_Member	GO Molecular Functions	GO:0032182	ubiquitin-like protein binding	-2.45085	0	3/95	17246,193670,231915	Mdm2,Rnf185,Uspl1
5_Summary	GO Molecular Functions	GO:0016773	phosphotransferase activity, alcohol group as acceptor	-2.12147	0	7/710	12660,12750,20877,69718,75735,75770,232944	Chka,Clk4,Aurkb,Ipmk,Pank1,Brsk2,Mark4
5_Member	GO Molecular Functions	GO:0016773	phosphotransferase activity, alcohol group as acceptor	-2.12147	0	7/710	12660,12750,20877,69718,75735,75770,232944	Chka,Clk4,Aurkb,Ipmk,Pank1,Brsk2,Mark4
5_Member	GO Molecular Functions	GO:0016301	kinase activity	-1.94474	0	7/768	12660,12750,20877,69718,75735,75770,232944	Chka,Clk4,Aurkb,Ipmk,Pank1,Brsk2,Mark4
6_Summary	GO Molecular Functions	GO:0019901	protein kinase binding	-1.5365	0	6/728	11789,16923,27062,75770,108837,319651	Apc,Sh2b3,Cadps,Brsk2,Ibtk,Usp37
6_Member	GO Molecular Functions	GO:0019901	protein kinase binding	-1.5365	0	6/728	11789,16923,27062,75770,108837,319651	Apc,Sh2b3,Cadps,Brsk2,Ibtk,Usp37
7_Summary	GO Molecular Functions	GO:0060090	molecular adaptor activity	-1.33742	0	3/249	16923,20362,233833	Sh2b3,Septin8,Tnrc6a
7_Member	GO Molecular Functions	GO:0060090	molecular adaptor activity	-1.33742	0	3/249	16923,20362,233833	Sh2b3,Septin8,Tnrc6a
8_Summary	GO Molecular Functions	GO:0003682	chromatin binding	-1.33232	0	5/612	17765,18193,19656,20185,81898	Mtf2,Nsd1,Rbmxl1,Ncor1,Sf3b1
8_Member	GO Molecular Functions	GO:0003682	chromatin binding	-1.33232	0	5/612	17765,18193,19656,20185,81898	Mtf2,Nsd1,Rbmxl1,Ncor1,Sf3b1
